# Supplementary material for: Adaptive laboratory evolution accelerated glutarate production by Corynebacterium glutamicum
Source: Microb Cell Fact. 2021 May 10;20:97. doi: 10.1186/s12934-021-01586-3 (PMC8112011; doi:10.1186/s12934-021-01586-3)
Supplement: Supplementary file 2 — Additional file 2: Table S1. DESeq2 differential gene expression analysis of Corynebacterium glutamicum ALE strain GluA T5 compared with control strain GluA T0. Table S2. DESeq2 differential gene expression analysis of Corynebacterium glutamicum ALE strain GluA T7 compared with control strain GluA T0. [file 12934_2021_1586_MOESM2_ESM.xlsx]

## Sheet: Information
Additional tables to
Adaptive Laboratory Evolution accelerated glutarate production by Corynebacterium glutamicum
Carina Prell1, Tobias Busche2, Christian Rückert2, Lea Nolte3, Christoph Brandenbusch3 and Volker F. Wendisch1,*
Genetics of Prokaryotes, Faculty of Biology & CeBiTec, Bielefeld University, Universitätsstr. 25, 33615 Bielefeld, Germany; carina.prell@uni-bielefeld.de
Technology Platform Genomics, Center for Biotechnology (CeBiTec), Bielefeld University, Sequenz 1, 33615 Bielefeld, Germany; tbusche@cebitec.uni-bielefeld.de; cruecker@cebitec.uni-bielefeld.de
Laboratory of Thermodynamics, Department of Biochemical and Chemical Engineering, TU Dortmund University, Emil-Figge-Str. 70, 44227 Dortmund, Germany; lea.nolte@tu-dortmund.de; christoph.brandenbusch@tu-dortmund.de
Correspondence: volker.wendisch@uni-bielefeld.de
Table S1. DESeq2 differential gene expression analysis of Corynebacterium glutamicum ALE strain GluA T5 compared with control strain GluA T0.
Table S2. DESeq2 differential gene expression analysis of Corynebacterium glutamicum ALE strain GluA T7 compared with control strain GluA T0.

## Sheet: S1
Table S1. DESeq2 differential gene expression analysis of Corynebacterium glutamicum ALE strain GluA T5 compared with control strain GluA T0.
Locus	Gene	Gene Product	Base mean	Fold change	P-value	Adjusted P-value	A-value (log2 baseMean)	M-value NONE (padj>0.05)	M-value NONE (1≥m≥-1)	M-value UP (padj≤0.05 and m>1)	M-value DOWN (padj≤0.01 and m<-1)	COG category
cg3291	cg3291	Putative transcriptional regulator, Crp-family	5.18283	26.5382	0.000767312	0.0157106	2.37374	#N/A	#N/A	4.73	#N/A	K
cg2288	cg2288	Putative membrane protein	22.9537	6.9644	0.00193288	0.0277827	4.52066	#N/A	#N/A	2.8	#N/A	X
cg3290	cg3290	Putative oxidoreductase	37.3146	4.43828	6.87651e-07	7.52714e-05	5.22167	#N/A	#N/A	2.15	#N/A	CO
cg0362	cg0362	Conserved hypothetical protein	107.597	3.83706	8.27796e-05	0.00287306	6.74949	#N/A	#N/A	1.94	#N/A	D
cg1651	pctB	ABC-type phosphate/phosphonate transporter, ATPase subunit (TC 3.A.1.9.1)	24.9374	3.75809	0.000116455	0.00374422	4.64024	#N/A	#N/A	1.91	#N/A	P
cg2570	dctP	Putative secondary C4-dicarboxylate transporter substrate-binding protein, tripartite ATP-independent transporter (TRAP-T) family	34.1634	3.65533	0.00177302	0.026558	5.09438	#N/A	#N/A	1.87	#N/A	G
cg1696	cg1696	Putative antibiotic efflux permease, MFS-type	144.711	3.5801	2.16956e-05	0.00106458	7.17703	#N/A	#N/A	1.84	#N/A	EGP
cg2726	cg2726	Putative membrane protein	29.2174	3.4822	0.000355296	0.00864249	4.86876	#N/A	#N/A	1.8	#N/A	X
cg0287	cg0287	Hypothetical protein	44.1876	3.38698	0.00264161	0.0337131	5.46557	#N/A	#N/A	1.76	#N/A	H
cg1443	cg1443	Acyl-CoA dehydrogenase family protein, putative pseudogene (C-terminal fragment)	34.039	3.34035	0.0042684	0.0460147	5.08912	#N/A	#N/A	1.74	#N/A	X
cg0363	cg0363	Putative secretion ATPase	36.2876	3.27161	0.0010192	0.0187139	5.18141	#N/A	#N/A	1.71	#N/A	I
cg2920	cg2920	Putative shikimate permease, MFS-type	20.2556	3.24901	0.0019093	0.0275831	4.34025	#N/A	#N/A	1.7	#N/A	X
cg1024	tnp7a(ISCg7a)	Transposase	22.1198	3.20428	0.000211719	0.00596586	4.46727	#N/A	#N/A	1.68	#N/A	X
cg3353	nagT	MFS-type gentisate permease	15.8489	3.16017	0.00343638	0.040413	3.98631	#N/A	#N/A	1.66	#N/A	EGP
cg0770	cg0770	ABC-type putative iron-siderophore transporter, permease subunit	27.6976	3.07375	0.000153213	0.00468866	4.79169	#N/A	#N/A	1.62	#N/A	P
cg0869	cg0869	conserved hypothetical protein	25.1306	3.01049	0.00115335	0.0201669	4.65137	#N/A	#N/A	1.59	#N/A	X
cg3077	cg3077	Putative membrane protein	193.288	2.88786	2.71954e-10	8.59978e-08	7.59461	#N/A	#N/A	1.53	#N/A	X
cg0713	cg0713	Conserved hypothetical protein	163.4	2.8481	7.28168e-07	7.67543e-05	7.35226	#N/A	#N/A	1.51	#N/A	S
cg0311	cg0311	Putative secreted protein	20.2974	2.82843	0.00480246	0.0497006	4.34322	#N/A	#N/A	1.5	#N/A	X
cg1174	arcB	Putative ornithine carbamoyltransferase	187.788	2.75108	8.88766e-05	0.0030475	7.55296	#N/A	#N/A	1.46	#N/A	E
cg2642	benK	Putative MFS-type benzoate permease	34.0507	2.73208	0.000244456	0.00664099	5.08961	#N/A	#N/A	1.45	#N/A	X
cg2112	nrdR	transcriptional regulator of deoxyribonucleotide synthesis, YbaD-family	249.982	2.60268	0.00024776	0.00665212	7.96568	#N/A	#N/A	1.38	#N/A	K
cg3074	cg3074	Conserved hypothetical protein	82.0913	2.58471	5.01733e-05	0.00213124	6.35916	#N/A	#N/A	1.37	#N/A	K
cg0206	iolP	Putative myo-inositol permease, MFS-type	35.3045	2.56685	0.000818866	0.0164119	5.14178	#N/A	#N/A	1.36	#N/A	X
cg3298	tnp19a(ISCg19a)	Transposase, putative pseudogene	51.0008	2.56685	0.00089654	0.0174689	5.67245	#N/A	#N/A	1.36	#N/A	X
cg3347	cg3347	Putative secreted or membrane protein	26.3778	2.54912	0.00189595	0.0275831	4.72125	#N/A	#N/A	1.35	#N/A	S
cg3297	tnp19b(ISCg19a)	Transposase, putative pseudogene	54.2239	2.46229	7.78376e-05	0.00273489	5.76086	#N/A	#N/A	1.3	#N/A	X
cg3165	cg3165	Putative membrane protein	138.19	2.44528	3.5602e-07	4.6056e-05	7.11051	#N/A	#N/A	1.29	#N/A	S
cg0226	tnp2f(ISCg2f)	Transposase	208.7	2.44528	0.00100271	0.0186517	7.70528	#N/A	#N/A	1.29	#N/A	X
cg2096	cg2096	Putative membrane protein	351.25	2.39496	1.16184e-09	2.76347e-07	8.45635	#N/A	#N/A	1.26	#N/A	S
cg1442	cg1442	Acyl-CoA dehydrogenase family protein, putative pseudogene (N-terminal fragment)	85.7662	2.37841	0.00176845	0.026558	6.42234	#N/A	#N/A	1.25	#N/A	I
cg0771	irp1	ABC-type putative iron-siderophore transporter, substrate-binding lipoprotein	75.4157	2.32947	4.79636e-05	0.00210007	6.23679	#N/A	#N/A	1.22	#N/A	P
cg1173	cg1173	Conserved hypothetical protein, putative plasmid maintenance system antidote protein	296.9	2.32947	0.000585624	0.0128207	8.21383	#N/A	#N/A	1.22	#N/A	X
cg0693	'groEL	60kDa chaperonin, putative pseudogene (C-terminal fragment)	127.514	2.32947	0.00335965	0.0400066	6.99451	#N/A	#N/A	1.22	#N/A	L
cg0714	cg0714	Hypothetical protein	202.302	2.31338	5.32509e-05	0.00219641	7.66037	#N/A	#N/A	1.21	#N/A	L
cg1030	tnp6c(ISCg6c)	Transposase	95.8253	2.26577	0.000112459	0.00367882	6.58234	#N/A	#N/A	1.18	#N/A	P
cg1624	cg1624	Putative secondary Na+/H+ antiporter, monovalent cation:proton antiporter-1 (CPA1) family	116.226	2.26577	0.00143316	0.0227865	6.86079	#N/A	#N/A	1.18	#N/A	T
cg3285	cgtR9/copR	Two-component system, transcriptional response regulator	33.5511	2.26577	0.00339011	0.0400342	5.06829	#N/A	#N/A	1.18	#N/A	X
cg3296	tnp19c(ISCg19a)	Transposase, putative pseudogene	33.4217	2.26577	0.003504	0.0404209	5.06271	#N/A	#N/A	1.18	#N/A	X
cg3134	cg3134	ABC-type putative cobalt/sugar transporter, permease subunit	110.742	2.23457	0.0012525	0.0209684	6.79106	#N/A	#N/A	1.16	#N/A	P
cg0215	cspA	Cold-shock protein A	1030.04	2.21914	3.65431e-13	1.48574e-10	10.0085	#N/A	#N/A	1.15	#N/A	O
cg1773	ctaB	Polyprenyltransferase, cytochrome oxidase assembly factor	845.934	2.21914	3.12507e-06	0.000234051	9.7244	#N/A	#N/A	1.15	#N/A	X
cg0661	cg0661	Conserved hypothetical protein	119.779	2.20381	0.00230673	0.0308214	6.90423	#N/A	#N/A	1.14	#N/A	S
cg1031	tnp6d(ISCg6c)	Transposase	57.35	2.18859	0.00047206	0.0109915	5.84172	#N/A	#N/A	1.13	#N/A	K
cg0993	cg0993	Putative transcriptional regulator, ArsR-family	33.2774	2.18859	0.00269201	0.033751	5.05647	#N/A	#N/A	1.13	#N/A	X
cg2659	cg2659	Putative membrane protein	35.5753	2.17347	0.00265854	0.033751	5.1528	#N/A	#N/A	1.12	#N/A	S
cg1022	tnp6a(ISCg6a)	Transposase	90.7343	2.15846	4.9785e-05	0.00213124	6.50358	#N/A	#N/A	1.11	#N/A	X
cg3003	cps	Putative non-ribosomal peptide synthase	315.197	2.12874	6.11148e-07	6.95731e-05	8.30011	#N/A	#N/A	1.09	#N/A	Q
cg1883	cg1883	Putative secreted protein	1651.57	2.11404	3.91615e-07	4.77062e-05	10.6896	#N/A	#N/A	1.08	#N/A	S
cg0777	cg0777	ABC-type putative iron-siderophore transporter, ATPase subunit	56.0886	2.09943	0.00135923	0.0222319	5.80963	#N/A	#N/A	1.07	#N/A	X
cg1884	cg1884	Putative membrane protein	4430.01	2.08493	1.48414e-07	2.22308e-05	12.1131	#N/A	#N/A	1.06	#N/A	P
cg0318	arsC1	Putative secondary arsenite transporter, arsenical resistance-3 (ACR3) family	275.449	2.07053	6.10895e-08	1.02271e-05	8.10564	#N/A	#N/A	1.05	#N/A	U
cg0397	ushA	Putative 5'-nucleotidase	70.478	2.07053	0.00295311	0.0360431	6.1391	#N/A	#N/A	1.05	#N/A	X
cg2750	cg2750	Conserved putative membrane protein	474.697	2.04202	4.97225e-06	0.000345147	8.89086	#N/A	#N/A	1.03	#N/A	O
cg3011	groEL	Chaperonin Cpn60 (60Kd subunit)	7840.96	2.04202	5.66659e-05	0.0022401	12.9368	#N/A	#N/A	1.03	#N/A	S
cg1050	cg1050	Putative membrane protein	323.144	2.02792	1.30147e-07	2.05776e-05	8.33603	#N/A	#N/A	1.02	#N/A	T
cg0707	cgtS7	Two-component system, sensory histidine kinase	103.965	2.02792	0.00133431	0.0219506	6.69996	#N/A	#N/A	1.02	#N/A	X
cg1054	mmpL2	Putative multidrug efflux protein, resistance-nodulation-cell division (RND) superfamily	216.159	2.01391	0.000387786	0.00927427	7.75595	#N/A	#N/A	1.01	#N/A	X
cg3107	adhA	Alcohol dehydrogenase	5032.9	0.167241	1.58449e-20	4.50945e-17	12.2972	#N/A	#N/A	#N/A	-2.58	J
cg4019	cg4019		18160.5	0.192109	3.94503e-19	5.61377e-16	14.1485	#N/A	#N/A	#N/A	-2.38	S
cg3096	ald	acetaldehyde dehydrogenase (acetylating)	2346.38	0.22688	2.46919e-15	2.34243e-12	11.1962	#N/A	#N/A	#N/A	-2.14	L
cg3028	mrpF	Putative secondary Na+/H+ antiporter, monovalent cation:proton antiporter-3 (CPA3) family	151.556	0.257028	0.000732022	0.0150966	7.24371	#N/A	#N/A	#N/A	-1.96	IQ
cg0834	tusE	ABC-type trehalose transporter, substrate-binding lipoprotein	5368.12	0.260616	8.63518e-06	0.000534255	12.3902	#N/A	#N/A	#N/A	-1.94	OU
cg3027	mrpE	Putative secondary Na+/H+ antiporter, monovalent cation:proton antiporter-3 (CPA3) family	209.02	0.267943	0.00398991	0.0437983	7.7075	#N/A	#N/A	#N/A	-1.9	X
cg3195	cg3195	Putative flavin-containing monooxygenase	737.702	0.271684	4.76165e-10	1.35517e-07	9.52689	#N/A	#N/A	#N/A	-1.88	S
cg0129	putA	Proline dehydrogenase/delta-1-pyrroline-5-carboxylate dehydrogenase	1567.49	0.314253	1.08684e-06	9.97791e-05	10.6142	#N/A	#N/A	#N/A	-1.67	S
cg0833	cg0833	Conserved hypothetical protein	197.399	0.34151	2.60793e-11	9.27771e-09	7.62497	#N/A	#N/A	#N/A	-1.55	S
cg2842	phoU	Putative phosphate uptake regulator	729.077	0.358489	1.3788e-14	7.84814e-12	9.50993	#N/A	#N/A	#N/A	-1.48	E
cg2239	thiG	Thiamine biosynthesis protein, ThiG-like	1628.65	0.371131	6.05308e-05	0.0022823	10.6695	#N/A	#N/A	#N/A	-1.43	V
cg2560	aceA	Isocitrate lyase	656.09	0.371131	0.000848843	0.0167886	9.35775	#N/A	#N/A	#N/A	-1.43	C
cg1052	cmt3	Corynomycolyl transferase	2510.27	0.373712	2.89545e-13	1.37341e-10	11.2936	#N/A	#N/A	#N/A	-1.42	X
cg2837	sucC	Succinate--CoA ligase (ADP-forming), beta subunit	572.4	0.381565	1.92726e-06	0.000161323	9.16088	#N/A	#N/A	#N/A	-1.39	E
cg2836	sucD	Succinate--CoA ligase (ADP-forming), alpha subunit	274.064	0.381565	0.000304074	0.00765837	8.09837	#N/A	#N/A	#N/A	-1.39	M
cg0607	cg0607	Putative secreted protein	978.42	0.386891	3.50207e-05	0.00166115	9.93431	#N/A	#N/A	#N/A	-1.37	J
cg2238	thiS	Sulfur transfer protein involved in thiamine biosynthesis, ThiS-like	518.66	0.392292	1.05101e-06	9.97061e-05	9.01864	#N/A	#N/A	#N/A	-1.35	X
cg1373	cg1373	Putative glyoxalase	779.379	0.392292	0.000496864	0.0112228	9.60618	#N/A	#N/A	#N/A	-1.35	X
cg1226	pobA	Putative 4-hydroxybenzoate 3-monooxygenase	196.725	0.408951	0.0013964	0.0225803	7.62003	#N/A	#N/A	#N/A	-1.29	G
cg2237	thiO	Putative D-amino acid dehydrogenase, small subunit	2116.87	0.411796	6.53071e-15	4.6466e-12	11.0477	#N/A	#N/A	#N/A	-1.28	M
cg1310	tfdF	Putative maleylacetate reductase	181.374	0.411796	7.59657e-07	7.72137e-05	7.50283	#N/A	#N/A	#N/A	-1.28	Q
cg2610	cg2610	ABC-type putative dipeptide/oligopeptide transporter, substrate-binding lipoprotein	136.52	0.41466	4.86753e-06	0.000345147	7.09297	#N/A	#N/A	#N/A	-1.27	E
cg0696	sigD	RNA polymerase sigma factor, ECF-family	13107	0.41466	6.7131e-06	0.000444313	13.6781	#N/A	#N/A	#N/A	-1.27	M
cg3389	cg3389	Predicted oxidoreductase	91.8329	0.423373	2.00786e-05	0.00102042	6.52094	#N/A	#N/A	#N/A	-1.24	S
cg3022	cg3022	Conserved hypothetical protein	2517.39	0.423373	0.00467032	0.0486877	11.2977	#N/A	#N/A	#N/A	-1.24	CH
cg0832	tusF	ABC-type trehalose transporter, permease subunit	500.219	0.426317	0.000509648	0.0114209	8.96642	#N/A	#N/A	#N/A	-1.23	H
cg2240	thiF	Putative Dinucleotide-utilizing enzyme involved in thiamine biosynthesis	920.2	0.429283	0.000669276	0.0141093	9.8458	#N/A	#N/A	#N/A	-1.22	G
cg1309	cg1309	Putative FAD-dependent oxidoreductase	177.236	0.429283	0.000921588	0.0176029	7.46953	#N/A	#N/A	#N/A	-1.22	E
cg0663	cma	Cyclopropane-fatty-acyl-phospholipid synthase	867.13	0.441351	1.1652e-09	2.76347e-07	9.7601	#N/A	#N/A	#N/A	-1.18	X
cg3149	alaT	Putative aspartate aminotransferase, AT class I	2714.29	0.441351	3.48775e-09	7.09009e-07	11.4064	#N/A	#N/A	#N/A	-1.18	E
cg0128	cg0128	Putative secreted protein	65.1041	0.441351	0.00217485	0.0300467	6.02468	#N/A	#N/A	#N/A	-1.18	K
cg1434	yggB	Small-conductance mechanosensitive ion channel, MscS-family	452.796	0.447513	2.54678e-06	0.000195895	8.82272	#N/A	#N/A	#N/A	-1.16	E
cg0831	tusG	ABC-type trehalose transporter, permease subunit	474.382	0.447513	0.000172102	0.00521067	8.88991	#N/A	#N/A	#N/A	-1.16	X
cg2636	catA	Catechol 1,2-dioxygenase	2003.07	0.447513	0.00116915	0.0201669	10.968	#N/A	#N/A	#N/A	-1.16	CH
cg2438	cg2438	Hypothetical protein	221.697	0.450625	1.89026e-06	0.000161323	7.79244	#N/A	#N/A	#N/A	-1.15	E
cg2667	cg2667	Hypothetical protein	91.9029	0.450625	0.00228201	0.0307004	6.52204	#N/A	#N/A	#N/A	-1.15	H
cg1612	cg1612	Putative acetyltransferase	114.518	0.460094	7.5921e-05	0.00270089	6.83943	#N/A	#N/A	#N/A	-1.12	S
cg0936	rpf1	RPF-protein precursor	14670.7	0.463294	2.76175e-08	4.91246e-06	13.8407	#N/A	#N/A	#N/A	-1.11	C
cg0211	cg0211	Putative oxidoreductase	158.267	0.466516	0.00219608	0.0301934	7.30622	#N/A	#N/A	#N/A	-1.1	C
cg2451	cg2451	Conserved hypothetical protein	451.931	0.469761	5.81202e-05	0.00226589	8.81996	#N/A	#N/A	#N/A	-1.09	S
cg0535	cg0535	Putative ketoglutarate semialdehyde dehydrogenase	353.659	0.469761	0.00216524	0.0300467	8.46622	#N/A	#N/A	#N/A	-1.09	C
cg3338	cg3338	Putative membrane protein	172.951	0.473029	0.000701419	0.0145711	7.43422	#N/A	#N/A	#N/A	-1.08	H
cg0279	tyrA	Putative prephenate dehydrogenase	459.026	0.476319	0.00169465	0.0257913	8.84243	#N/A	#N/A	#N/A	-1.07	P
cg2809	cg2809	Putative membrane protein	425.316	0.479632	1.29083e-08	2.44914e-06	8.73239	#N/A	#N/A	#N/A	-1.06	S
cg2666	cg2666	Hypothetical protein	161.041	0.479632	1.32494e-05	0.00073937	7.33129	#N/A	#N/A	#N/A	-1.06	CE
cg0107	cg0107	Putative secreted protein	2635.48	0.479632	9.291e-05	0.00314788	11.3639	#N/A	#N/A	#N/A	-1.06	P
cg3309	cg3309	Putative secreted protein	2528.86	0.482968	2.01972e-07	2.77907e-05	11.3043	#N/A	#N/A	#N/A	-1.05	P
cg2644	clpP2	Endopeptidase Clp, proteolytic subunit	3819.01	0.486327	1.35331e-05	0.000740677	11.899	#N/A	#N/A	#N/A	-1.04	G
cg3179	fadD2	Putative long-chain-fatty-acid--CoA ligase	7584.51	0.486327	0.00436595	0.0465424	12.8888	#N/A	#N/A	#N/A	-1.04	P
cg1018	cg1018	Putative ATP-dependent DNA helicase	868.043	0.493116	2.4223e-06	0.000193835	9.76162	#N/A	#N/A	#N/A	-1.02	C
cg2435	cg2435	Putative ss-mRNA endonuclease	314.872	0.496546	1.69442e-05	0.000893022	8.29862	#N/A	#N/A	#N/A	-1.01	X
cg0472	cg0472	Conserved hypothetical protein	1023.23	0.496546	0.00378114	0.0423667	9.99891	#N/A	#N/A	#N/A	-1.01	S
cg2898	cg2898	Putative 3-oxosteroid 1-dehydrogenase	63.6644	2	0.0014704	0.0232486	5.99241	#N/A	1	#N/A	#N/A
cg0163	cg0163	Putative membrane protein	203.742	1.98618	7.2093e-06	0.000455948	7.6706	#N/A	0.99	#N/A	#N/A
cg3024	mrpA	Putative secondary Na+/H+ antiporter, monovalent cation:proton antiporter-3 (CPA3) family	1015.42	1.98618	5.66716e-05	0.0022401	9.98786	#N/A	0.99	#N/A	#N/A
cg0778	cg0778	ABC-type putative iron-siderophore transporter, permease subunit	600.536	1.97247	3.23272e-09	7.07717e-07	9.23011	#N/A	0.98	#N/A	#N/A
cg0352	cg0352	Putative secreted protein	168.304	1.97247	0.00350148	0.0404209	7.39493	#N/A	0.98	#N/A	#N/A
cg1419	cg1419	Putative secondary Na+/bile acid symporter, bile acid:Na+ symporter (BASS) family	74.2724	1.95884	0.00268153	0.033751	6.21475	#N/A	0.97	#N/A	#N/A
cg3158	nagA2	Putative beta-glucosidase	137.852	1.95884	0.00481987	0.0497006	7.10698	#N/A	0.97	#N/A	#N/A
cg1881	cg1881	Conserved putative secreted protein, iron-dependent peroxidase	1820.17	1.93187	6.09469e-05	0.0022823	10.8299	#N/A	0.95	#N/A	#N/A
cg1117	cg1117	Hypothetical protein	118.313	1.93187	0.000908434	0.0174689	6.88647	#N/A	0.95	#N/A	#N/A
cg3163	cg3163	Putative acyltransferase	121.754	1.93187	0.00362875	0.0413097	6.92783	#N/A	0.95	#N/A	#N/A
cg1621	cg1621	ABC-type putative multidrug transporter, ATPase and permease subunit	148.045	1.91853	0.00413439	0.0449904	7.20989	#N/A	0.94	#N/A	#N/A
cg3220	cg3220	Putative membrane protein	100.409	1.87905	0.000424186	0.00997713	6.64974	#N/A	0.91	#N/A	#N/A
cg1704	cg1704	Putative transcriptional regulator, ArsR-family	135.563	1.82766	0.00246665	0.0319094	7.08282	#N/A	0.87	#N/A	#N/A
cg0516	hemE	Uroporphyrinogen decarboxylase	513.483	1.81504	2.10518e-05	0.00105111	9.00417	#N/A	0.86	#N/A	#N/A
cg0408	cg0408	Putative membrane protein	124.046	1.8025	0.000254778	0.00677661	6.95473	#N/A	0.85	#N/A	#N/A
cg0850	whiB2	Putative transcriptional regulator, WhiB-family	290.238	1.76541	0.000638654	0.0136662	8.18109	#N/A	0.82	#N/A	#N/A
cg2960	cg2960	Hypothetical protein	134.613	1.76541	0.000647602	0.0137543	7.07267	#N/A	0.82	#N/A	#N/A
cg3254	cg3254	Putative membrane protein	600.805	1.75321	0.000183781	0.00544835	9.23075	#N/A	0.81	#N/A	#N/A
cg0992	cg0992	Putative permease, sulfate permease (SulP) family	99.0829	1.75321	0.00228689	0.0307004	6.63056	#N/A	0.81	#N/A	#N/A
cg2442	cg2442	Putative permease, MFS-type, central region - putative pseudogene	120.841	1.75321	0.00350807	0.0404209	6.91696	#N/A	0.81	#N/A	#N/A
cg0250	cg0250	aminotransferase class V	299.973	1.72907	0.00026004	0.00685254	8.22869	#N/A	0.79	#N/A	#N/A
cg1805	priA	Primosomal protein N' (replication factor Y), helicase superfamily II-type	333.211	1.71713	0.000319119	0.00796678	8.38029	#N/A	0.78	#N/A	#N/A
cg0374	cg0374	Conserved hypothetical protein	120.673	1.71713	0.00200996	0.0283902	6.91496	#N/A	0.78	#N/A	#N/A
cg3143	cg3143	Conserved putative secreted protein	285.436	1.71713	0.0046607	0.0486877	8.15702	#N/A	0.78	#N/A	#N/A
cg3234	cg3234	Putative metal-dependent amidase/aminoacylase/carboxypeptidase	194.586	1.70527	0.00466773	0.0486877	7.60427	#N/A	0.77	#N/A	#N/A
cg1766	cg1766	Putative membrane protein	223.939	1.69349	0.000367952	0.0088745	7.80696	#N/A	0.76	#N/A	#N/A
cg3078	cg3078	Hypothetical protein	727.856	1.68179	4.31217e-05	0.00191757	9.50751	#N/A	0.75	#N/A	#N/A
cg0623	cg0623	ABC-type putative cobalt transporter, permease subunit	388.763	1.68179	0.000198585	0.00579107	8.60275	#N/A	0.75	#N/A	#N/A
cg0083	cg0083	Putative nicotinamide mononucleotide uptake permease, nicotinamide mononucleotide (NMN) uptake permease (PnuC) family	242.632	1.68179	0.00207331	0.0290672	7.92263	#N/A	0.75	#N/A	#N/A
cg3155	dcd	dCTP deaminase	800.9	1.67018	0.000322268	0.00797542	9.64548	#N/A	0.74	#N/A	#N/A
cg1165	cg1165	Conserved putative membrane protein	288.987	1.67018	0.00101143	0.0186917	8.17486	#N/A	0.74	#N/A	#N/A
cg2955	mutY	A/G-specific adenine glycosylase	126.796	1.67018	0.0017116	0.0259107	6.98636	#N/A	0.74	#N/A	#N/A
cg2317	cg2317	ABC-type putative iron(III) dicitrate transporter, permease subunit	237.675	1.65864	0.00455557	0.0481976	7.89285	#N/A	0.73	#N/A	#N/A
cg3233	cg3233	Hypothetical protein	199.203	1.64718	0.00352954	0.0405043	7.63809	#N/A	0.72	#N/A	#N/A
cg3236	msrA	Protein-methionine-S-oxide reductase	1487.01	1.6245	0.000204603	0.00582301	10.5382	#N/A	0.7	#N/A	#N/A
cg0738	dnaE2	Putative DNA polymerase III, alpha chain	1142.34	1.61328	0.00166635	0.0254969	10.1578	#N/A	0.69	#N/A	#N/A
cg2173	dinF	Putative MATE multidrug efflux protein, multidrug/oligosaccharidyl-lipid/polysaccharide (MOP) flippase	167.733	1.61328	0.00380021	0.0424133	7.39002	#N/A	0.69	#N/A	#N/A
cg1617	cg1617	GTPase of unknown function	1033.12	1.60214	9.47122e-05	0.00317119	10.0128	#N/A	0.68	#N/A	#N/A
cg2385	cg2385	Putative membrane protein	216.723	1.60214	0.00152493	0.0236789	7.75971	#N/A	0.68	#N/A	#N/A
cg0517	hemY	Protoporphyrinogen oxidase	371.922	1.60214	0.00245578	0.0319094	8.53886	#N/A	0.68	#N/A	#N/A
cg3428	gidB	Glucose-inhibited division protein B	409.301	1.59107	0.000798505	0.0161173	8.67702	#N/A	0.67	#N/A	#N/A
cg0575	cg0575	Putative secreted protein	483.282	1.59107	0.00212812	0.0296894	8.91672	#N/A	0.67	#N/A	#N/A
cg1565	rplT	50S ribosomal protein L20	4071.26	1.58008	0.000699945	0.0145711	11.9913	#N/A	0.66	#N/A	#N/A
cg2789	mrx2	mycoredoxin 2	1386.57	1.58008	0.00271146	0.0338457	10.4373	#N/A	0.66	#N/A	#N/A
cg3343	cg3343	Putative secreted membrane protein	4462.58	1.58008	0.00370717	0.0418675	12.1237	#N/A	0.66	#N/A	#N/A
cg0370	cg0370	Putative ATP-dependent RNA helicase, DEAD/DEAH-box family	203.064	1.58008	0.00374088	0.0420813	7.66579	#N/A	0.66	#N/A	#N/A
cg1734	hemH	Ferrochelatase	1327.56	1.56917	0.000151872	0.00468866	10.3746	#N/A	0.65	#N/A	#N/A
cg2176	infB	Translation initiation factor 2 (GTPase)	7236.77	1.56917	0.000289861	0.00749949	12.8211	#N/A	0.65	#N/A	#N/A
cg0380	cg0380	Hypothetical protein	279.942	1.56917	0.00118186	0.0201669	8.12898	#N/A	0.65	#N/A	#N/A
cg0494	cg0494	Conserved hypothetical protein	1158.53	1.56917	0.00123819	0.0209684	10.1781	#N/A	0.65	#N/A	#N/A
cg3202	farR	Transcriptional regulator, GntR-family	186.701	1.56917	0.00190842	0.0275831	7.54459	#N/A	0.65	#N/A	#N/A
cg1452	cg1452	Hypothetical protein	191.395	1.55833	0.0042874	0.046045	7.58041	#N/A	0.64	#N/A	#N/A
cg1563	infC	Translation initiation factor IF-3	16045.3	1.54756	0.00281006	0.0347714	13.9699	#N/A	0.63	#N/A	#N/A
cg1531	rpsA	30S ribosomal protein S1	23608.6	1.53688	7.13904e-06	0.000455948	14.527	#N/A	0.62	#N/A	#N/A
cg2562	cg2562	Serine/threonine specific protein phosphatase	313.078	1.52626	0.00487714	0.0498441	8.29038	#N/A	0.61	#N/A	#N/A
cg2907	otsA	Trehalose-6-phosphate synthase	654.759	1.50525	0.00124898	0.0209684	9.35482	#N/A	0.59	#N/A	#N/A
cg1577	cg1577	Putative secreted hydrolase	940.134	1.50525	0.00148798	0.0233966	9.87672	#N/A	0.59	#N/A	#N/A
cg1349	cg1349	Putative membrane protein, containing a CBS domain	512.712	1.49485	0.0011033	0.0197484	9.002	#N/A	0.58	#N/A	#N/A
cg2846	pstS	ABC-type putative phosphate transporter, substrate-binding lipoprotein (TC 3.A.1.7.1)	511.176	1.49485	0.0011786	0.0201669	8.99768	#N/A	0.58	#N/A	#N/A
cg0899	pdxT	pyridoxal 5'-phosphate (PLP) synthase subunit, glutamine amidotransferase	2258.22	1.49485	0.00185001	0.0272805	11.141	#N/A	0.58	#N/A	#N/A
cg1101	cg1101	ABC-type putative multidrug transporter, ATPase and permease subunit	240.884	1.49485	0.00347811	0.0404209	7.91219	#N/A	0.58	#N/A	#N/A
cg1869	ruvB	Holliday junction resolvasome helicase subunit	383.085	1.49485	0.0043961	0.0466839	8.58152	#N/A	0.58	#N/A	#N/A
cg2178	nusA	Putative transcriptional termination/antitermination factor	1502.86	1.48452	0.00381684	0.0424325	10.5535	#N/A	0.57	#N/A	#N/A
cg1588	argH	Argininosuccinate lyase	879.109	1.47427	0.000239139	0.00660766	9.7799	#N/A	0.56	#N/A	#N/A
cg0417	capD	Putative dTDP-glucose 4,6-dehydratase, transmembrane protein	1785.65	1.47427	0.00369776	0.0418675	10.8022	#N/A	0.56	#N/A	#N/A
cg1163	xseA	Exodeoxyribonuclease VII, large subunit	249.251	1.46409	0.0033109	0.0395917	7.96146	#N/A	0.55	#N/A	#N/A
cg1169	metP	Na+:methionine symporter, neurotransmitter:sodium symporter (NSS) family	664.544	1.45397	0.00296349	0.0360431	9.37622	#N/A	0.54	#N/A	#N/A
cg2811	cg2811	ABC-type lipoprotein release transporter, permease subunit	812.975	1.43396	0.00245798	0.0319094	9.66707	#N/A	0.52	#N/A	#N/A
cg0497	hemA	Glutamyl-tRNA reductase	1059.41	1.40444	0.00239826	0.0315993	10.049	#N/A	0.49	#N/A	#N/A
cg0610	rplE	50S ribosomal protein L5	6375.23	1.39474	0.00255485	0.0329009	12.6383	#N/A	0.48	#N/A	#N/A
cg0898	pdxS	pyridoxal 5'-phosphate (PLP) synthase subunit	2963.41	1.38511	0.00436641	0.0465424	11.533	#N/A	0.47	#N/A	#N/A
cg1261	cg1261	Lysine decarboxylase family protein	627.71	0.716978	0.00238006	0.0315053	9.29395	#N/A	-0.48	#N/A	#N/A
cg3057	cg3057	Putative secreted protein	2129.89	0.712025	0.0013794	0.022433	11.0566	#N/A	-0.49	#N/A	#N/A
cg1272	cseE	Anti-sigma factor CseE	3428.97	0.712025	0.00140543	0.0225981	11.7436	#N/A	-0.49	#N/A	#N/A
cg2380	cg2380	Putative membrane protein	3119.2	0.707107	0.00291966	0.0358161	11.607	#N/A	-0.5	#N/A	#N/A
cg2657	cg2657	Putative membrane protein, putative pseudogen	2706.67	0.707107	0.00311464	0.0376106	11.4023	#N/A	-0.5	#N/A	#N/A
cg0404	cg0404	Conserved hypothetical protein, nitroreductase-family	443.871	0.697372	0.00195159	0.0279107	8.794	#N/A	-0.52	#N/A	#N/A
cg1273	cg1273	Putative twin arginine targeting (Tat) Preprotein translocase subunit	1150.06	0.687771	0.00108123	0.0194758	10.1675	#N/A	-0.54	#N/A	#N/A
cg1281	cg1281	ABC-type putative multidrug transporter, ATPase and permease subunit	993.765	0.687771	0.0018434	0.0272805	9.95676	#N/A	-0.54	#N/A	#N/A
cg4016	ilvL	valine-containing leader peptide	275.304	0.68302	0.00361557	0.0413097	8.10488	#N/A	-0.55	#N/A	#N/A
cg3324	cg3324	Putative secreted protein	668.689	0.678302	0.000592363	0.0128692	9.38519	#N/A	-0.56	#N/A	#N/A
cg2887	cgtS3	Two-component system, sensory histidine kinase	810.488	0.678302	0.00338528	0.0400342	9.66265	#N/A	-0.56	#N/A	#N/A
cg2097	cg2097	Putative DNA or RNA helicase, superfamily II	810.951	0.673617	0.000849458	0.0167886	9.66347	#N/A	-0.57	#N/A	#N/A
cg2787	nrdI	Conserved hypothetical protein, flavodoxin-like protein NrdI	952.496	0.673617	0.00112059	0.0199324	9.89557	#N/A	-0.57	#N/A	#N/A
cg1284	lipT	Putative carboxylesterase, type B	524.878	0.673617	0.00267937	0.033751	9.03584	#N/A	-0.57	#N/A	#N/A
cg1145	fum	Fumarate hydratase	6853.13	0.673617	0.003912	0.0433212	12.7425	#N/A	-0.57	#N/A	#N/A
cg1324	rosR	Transcriptional regulator, MarR-family	280.623	0.673617	0.00488634	0.0498441	8.13249	#N/A	-0.57	#N/A	#N/A
cg2538	cg2538	Alkanal monooxygenase (FMN-linked)	1744.18	0.668964	0.000575693	0.0127009	10.7683	#N/A	-0.58	#N/A	#N/A
cg1614	scpB	Putative segregation and condensation protein B	344.211	0.664343	0.00321775	0.0386402	8.42715	#N/A	-0.59	#N/A	#N/A
cg2364	cg2364	Putative pyridoxal-5'-phosphate dependent enzyme	545.823	0.664343	0.00481548	0.0497006	9.09229	#N/A	-0.59	#N/A	#N/A
cg2645	clpP1	Endopeptidase Clp, proteolytic subunit	2754.3	0.659754	0.000126655	0.00400511	11.4275	#N/A	-0.6	#N/A	#N/A
cg1318	cg1318	Conserved hypothetical protein	434.078	0.659754	0.00099414	0.018614	8.76181	#N/A	-0.6	#N/A	#N/A
cg2090	suhB	Myo-inositol-1(or 4)-monophosphatase	353.118	0.659754	0.00241283	0.0316447	8.46401	#N/A	-0.6	#N/A	#N/A
cg1694	cg1694	putative CRISPR-associated ATP-dependent nuclease	300.513	0.659754	0.00414178	0.0449904	8.23128	#N/A	-0.6	#N/A	#N/A
cg2614	cg2614	Putative transcriptional regulator, TetR-family	687.924	0.655197	0.000559047	0.0124301	9.4261	#N/A	-0.61	#N/A	#N/A
cg0812	dtsR1	Acetyl/propionyl-CoA carboxylase, beta chain	8899.02	0.650671	0.000176377	0.00528389	13.1194	#N/A	-0.62	#N/A	#N/A
cg2539	ectP	Putative secondary glycine betaine/choline transporter, betaine/carnitine/choline transporter (BCCT) family	3920.71	0.650671	0.00128733	0.0214254	11.9369	#N/A	-0.62	#N/A	#N/A
cg2236	thiE	Thiamine-phosphate diphosphorylase	792.092	0.650671	0.00400125	0.0437983	9.62953	#N/A	-0.62	#N/A	#N/A
cg1726	mcmA	Methylmalonyl-CoA mutase, beta subunit	2639.13	0.63728	6.39156e-06	0.000433104	11.3658	#N/A	-0.65	#N/A	#N/A
cg2447	glnA2	Glutamate--ammonia ligase	741.669	0.63728	6.44149e-05	0.00238084	9.53463	#N/A	-0.65	#N/A	#N/A
cg2949	cg2949	Putative secreted protein	2803.63	0.63728	0.000302641	0.00765837	11.4531	#N/A	-0.65	#N/A	#N/A
cg3375	cg3375	Predicted nucleoside-diphosphate-sugar epimerase	579.393	0.63728	0.000335237	0.00822485	9.1784	#N/A	-0.65	#N/A	#N/A
cg2984	ftsH	Cell-division protein (ATP-dependent ZN metallopeptidase)	3353.67	0.63728	0.00114957	0.0201669	11.7115	#N/A	-0.65	#N/A	#N/A
cg0915	ftsX	Putative cell division protein, FtsX-family	215.481	0.628507	0.00151651	0.0236789	7.75142	#N/A	-0.67	#N/A	#N/A
cg3360	trpG	Anthranilate synthase subunit II	379.31	0.628507	0.00201505	0.0283902	8.56723	#N/A	-0.67	#N/A	#N/A
cg1725	mcmB	Methylmalonyl-CoA mutase, alpha subunit	1656.7	0.624165	0.000201446	0.00579107	10.6941	#N/A	-0.68	#N/A	#N/A
cg2115	sugR	Transcriptional regulator, DeoR-family	366.391	0.624165	0.00198366	0.0282275	8.51724	#N/A	-0.68	#N/A	#N/A
cg0965	folA	Dihydrofolate reductase	504.783	0.619854	0.000200637	0.00579107	8.97952	#N/A	-0.69	#N/A	#N/A
cg2230	rnhB	Ribonuclease HII	286.269	0.619854	0.00159803	0.0245838	8.16123	#N/A	-0.69	#N/A	#N/A
cg0662	cg0662	Conserved hypothetical protein, putative FAD/FMN-containing dehydrogenase	353.426	0.615572	0.000245012	0.00664099	8.46526	#N/A	-0.7	#N/A	#N/A
cg2786	nrdE	Ribonucleoside-diphosphate reductase, alpha chain	3508.98	0.61132	1.77621e-06	0.000157972	11.7768	#N/A	-0.71	#N/A	#N/A
cg1753	cg1753	ABC-type transporter, ATPase subunit with duplicated ATPase domain	1349.47	0.61132	4.31104e-05	0.00191757	10.3982	#N/A	-0.71	#N/A	#N/A
cg1262	folP2	Dihydropteroate synthase	711.946	0.607097	2.36745e-05	0.00114199	9.47562	#N/A	-0.72	#N/A	#N/A
cg1697	aspA	Aspartate ammonia-lyase	2377.2	0.607097	0.000143964	0.00450243	11.215	#N/A	-0.72	#N/A	#N/A
cg1076	glmU	Putative UDP-N-acetylglucosamine diphosphorylase	1359.03	0.607097	0.000214342	0.00598055	10.4084	#N/A	-0.72	#N/A	#N/A
cg2675	cg2675	ABC-type putative dipeptide/oligopeptide transporter, ATPase subunit	878.561	0.607097	0.000978629	0.0185678	9.779	#N/A	-0.72	#N/A	#N/A
cg0952	cg0952	Putative integral membrane protein	1211.98	0.607097	0.00118337	0.0201669	10.2432	#N/A	-0.72	#N/A	#N/A
cg3327	dps	Putative starvation-induced DNA protecting protein	3842.59	0.607097	0.00153089	0.0236789	11.9079	#N/A	-0.72	#N/A	#N/A
cg0298	recR	DNA repair protein (RecF pathway)	231.626	0.607097	0.0042406	0.0458887	7.85565	#N/A	-0.72	#N/A	#N/A
cg0303	leuA	2-Isopropylmalate synthase	2702.45	0.598739	9.71736e-06	0.000576158	11.4001	#N/A	-0.74	#N/A	#N/A
cg3117	cysX	Ferredoxin-like protein, involved in electron-transfer	1922.57	0.598739	0.0018344	0.0272805	10.9088	#N/A	-0.74	#N/A	#N/A
cg2977	cg2977	Putative membrane protein	1248.54	0.598739	0.00237642	0.0315053	10.286	#N/A	-0.74	#N/A	#N/A
cg1138	cg1138	Putative acetyltransferase, GNAT-family	377.851	0.594604	0.000296859	0.00761135	8.56167	#N/A	-0.75	#N/A	#N/A
cg3214	cg3214	Conserved hypothetical protein	1417.56	0.590496	0.0014183	0.0226769	10.4692	#N/A	-0.76	#N/A	#N/A
cg2677	cg2677	ABC-type putative dipeptide/oligopeptide transporter, permease subunit	651.159	0.590496	0.004595	0.0484347	9.34687	#N/A	-0.76	#N/A	#N/A
cg2145	cg2145	Conserved hypothetical protein	211.405	0.586417	0.00285	0.0351129	7.72387	#N/A	-0.77	#N/A	#N/A
cg2153	cg2153	Conserved hypothetical protein, CinA-like protein	737.941	0.582367	0.000475035	0.0109915	9.52736	#N/A	-0.78	#N/A	#N/A
cg3359	trpE	Anthranilate synthase subunit I	703.646	0.582367	0.000494797	0.0112228	9.45871	#N/A	-0.78	#N/A	#N/A
cg1778	zwf	Glucose-6-phosphate 1-dehydrogenase	1443.65	0.582367	0.000908399	0.0174689	10.4955	#N/A	-0.78	#N/A	#N/A
cg0786	upp	Putative uracil phosphoribosyltransferase	767.926	0.582367	0.0027581	0.0342775	9.58482	#N/A	-0.78	#N/A	#N/A
cg2775	cg2775	Hypothetical protein	118.362	0.582367	0.00484526	0.049782	6.88707	#N/A	-0.78	#N/A	#N/A
cg1695	cg1695	putative antidote protein, HTH-motif XRE family	888.386	0.578344	0.00190804	0.0275831	9.79504	#N/A	-0.79	#N/A	#N/A
cg2170	truB	Pseudouridylate synthase	173.596	0.574349	0.000987744	0.018614	7.43959	#N/A	-0.8	#N/A	#N/A
cg2514	cg2514	Conserved hypothetical protein	641.334	0.570382	1.6584e-05	0.000890529	9.32493	#N/A	-0.81	#N/A	#N/A
cg3130	cg3130	Putative multidrug efflux permease, MFS-type	93.351	0.570382	0.000784149	0.0159406	6.54459	#N/A	-0.81	#N/A	#N/A
cg0105	cg0105	Hypothetical protein	301.482	0.570382	0.00103703	0.0189191	8.23593	#N/A	-0.81	#N/A	#N/A
cg1067	pth2	Peptidyl-tRNA hydrolase	179.124	0.566442	0.0039608	0.0436917	7.48482	#N/A	-0.82	#N/A	#N/A
cg2680	cg2680	Aminotransferase, AT class II	823.082	0.562529	1.23045e-05	0.000700373	9.68489	#N/A	-0.83	#N/A	#N/A
cg2124	cg2124	Putative transcriptional regulator, AraC family	603.015	0.562529	0.000414389	0.00982793	9.23605	#N/A	-0.83	#N/A	#N/A
cg1055	menG	S-Adenosylmethionine:2-demethylmenaquinone methyltransferase	339.94	0.562529	0.0025672	0.0329111	8.40914	#N/A	-0.83	#N/A	#N/A
cg2678	cg2678	ABC-type putative dipeptide/oligopeptide transporter, substrate-binding lipoprotein	1513.83	0.558644	0.00220799	0.0302113	10.564	#N/A	-0.84	#N/A	#N/A
cg1319	cg1319	Conserved hypothetical protein	680.777	0.554785	7.39737e-05	0.00269738	9.41104	#N/A	-0.85	#N/A	#N/A
cg1314	putP	Putative Na+/proline symporter, solute:sodium symporter (SSS) family	1739.72	0.550953	2.45188e-06	0.000193835	10.7646	#N/A	-0.86	#N/A	#N/A
cg3335	mez	Malate dehydrogenase (oxaloacetate-decarboxylating) (NADP(+))	6211.21	0.547147	1.86003e-05	0.000962483	12.6007	#N/A	-0.87	#N/A	#N/A
unknown locus tag	lacI	lac repressor	22672.7	0.547147	0.000889836	0.0174653	14.4687	#N/A	-0.87	#N/A	#N/A
cg2747	cg2747	Putative secreted peptidase, M23/M37-family	1618.86	0.547147	0.00349179	0.0404209	10.6608	#N/A	-0.87	#N/A	#N/A
cg2838	cg2838	Putative dithiol-disulfide isomerase	1076.05	0.539614	0.000117089	0.00374422	10.0715	#N/A	-0.89	#N/A	#N/A
cg1842	cg1842	Putative secreted metalloprotease	558.439	0.532185	3.94745e-05	0.00184171	9.12526	#N/A	-0.91	#N/A	#N/A
cg0773	cg0773	Putative exodeoxyribonuclease	765.044	0.532185	5.28917e-05	0.00219641	9.5794	#N/A	-0.91	#N/A	#N/A
cg0245	cg0245	Conserved hypothetical protein	210.407	0.528509	0.000607414	0.0130962	7.71704	#N/A	-0.92	#N/A	#N/A
cg1865	secF	Preprotein translocase, SecF subunit	667.083	0.528509	0.00116978	0.0201669	9.38172	#N/A	-0.92	#N/A	#N/A
cg3000	cg3000	Putative thiosulfate sulfurtransferase	288.185	0.524858	0.000100849	0.00333741	8.17085	#N/A	-0.93	#N/A	#N/A
cg1203	cg1203	Putative magnesium chelatase, ChlI subunit	1081.33	0.521233	4.11078e-05	0.00188698	10.0786	#N/A	-0.94	#N/A	#N/A
cg0191	cg0191	Putative translation initiation inhibitor, YjgF-family	227.23	0.521233	0.000490332	0.0112228	7.82801	#N/A	-0.94	#N/A	#N/A
cg2964	guaB1	IMP dehydrogenase	636.995	0.514057	5.47298e-05	0.00222516	9.31514	#N/A	-0.96	#N/A	#N/A
cg3269	cg3269	Putative membrane protein, putative pseudogene	57.032	0.514057	0.00225164	0.0306611	5.8337	#N/A	-0.96	#N/A	#N/A
cg2665	cg2665	Hypothetical protein	449.324	0.510506	4.02301e-07	4.77062e-05	8.81161	#N/A	-0.97	#N/A	#N/A
cg0337	whiB4	Putative transcriptional regulator, WhiB-family	1407.38	0.510506	9.98303e-07	9.79714e-05	10.4588	#N/A	-0.97	#N/A	#N/A
cg2098	cg2098	Conserved hypothetical protein	742.455	0.50698	9.24632e-06	0.000559894	9.53616	#N/A	-0.98	#N/A	#N/A
cg3211	cg3211	Putative secreted protein	82.8985	0.50698	0.00106212	0.0192534	6.37327	#N/A	-0.98	#N/A	#N/A
cg1202	cg1202	Conserved hypothetical protein	665.584	0.503478	0.000274762	0.00717407	9.37848	#N/A	-0.99	#N/A	#N/A
cg3112	cysZ	Sulfate transporter	1051.34	0.503478	0.00131397	0.0217417	10.038	#N/A	-0.99	#N/A	#N/A
cg0618	fdhF	Putative formate dehydrogenase, FdhA-family alpha chain	2194.96	0.5	2.05061e-07	2.77907e-05	11.1	#N/A	-1	#N/A	#N/A
cg3399	cg3399	Permease, MFS-type	395.343	0.5	1.09511e-05	0.000636057	8.62696	#N/A	-1	#N/A	#N/A
cg0092	cg0092	Putative membrane protein	289.563	1.7411	0.0049677	0.0504931	8.17773	0.8	#N/A	#N/A	#N/A
cg0253	cg0253	Putative 2Fe-2S ferredoxin	30.7651	3.22657	0.00501619	0.0508046	4.94322	1.69	#N/A	#N/A	#N/A
cg0815	cg0815	Putative membrane protein	283.361	1.58008	0.00510103	0.0514806	8.1465	0.66	#N/A	#N/A	#N/A
cg0223	cg0223	Putative sugar/metabolite permease, MFS-type	171.758	0.607097	0.00515379	0.0516404	7.42424	-0.72	#N/A	#N/A	#N/A
cg1779	opcA	Glucose-6-phosphate 1-dehydrogenase subunit	850.815	0.646176	0.00513586	0.0516404	9.7327	-0.63	#N/A	#N/A	#N/A
cg3299	trxB1	Thioredoxin (TRX)	3835.48	0.655197	0.0051713	0.0516404	11.9052	-0.61	#N/A	#N/A	#N/A
cg3001	cg3001	Putative transcriptional regulator, MarR-family	148.465	1.67018	0.00521078	0.0518527	7.21398	0.74	#N/A	#N/A	#N/A
cg0697	cg0697	Conserved hypothetical protein	15709.2	0.607097	0.00527615	0.0522421	13.9393	-0.72	#N/A	#N/A	#N/A
cg2085	cg2085	Conserved hypothetical protein	816.268	0.628507	0.00529781	0.0522421	9.6729	-0.67	#N/A	#N/A	#N/A
cg3151	tnp2b(ISCg2b)	Transposase	267.156	1.8025	0.00530498	0.0522421	8.06154	0.85	#N/A	#N/A	#N/A
cg0501	qsuA	Putative shikimate permease, MFS-type	145.92	1.8025	0.00540209	0.053015	7.18903	0.85	#N/A	#N/A	#N/A
cg1553	qor2	quinone oxidoreductase involve in disulfide stress response	646.468	0.68302	0.00543362	0.0531412	9.33643	-0.55	#N/A	#N/A	#N/A
cg3332	qor	NADPH:quinone reductase	778.083	0.697372	0.00545229	0.0531412	9.60378	-0.52	#N/A	#N/A	#N/A
cg0002	cg0002	Hypothetical protein	11.2616	4.02782	0.00565447	0.0547605	3.49333	2.01	#N/A	#N/A	#N/A
cg3326	cg3326	Hypothetical protein	202.546	0.655197	0.00565692	0.0547605	7.6621	-0.61	#N/A	#N/A	#N/A
cg1530	cg1530	Putative SAM-dependent methyltransferase	217.739	0.514057	0.00590694	0.056987	7.76646	-0.96	#N/A	#N/A	#N/A
cg0252	cg0252	Putative membrane protein	105.061	2.01391	0.00606049	0.0575968	6.71508	1.01	#N/A	#N/A	#N/A
cg1112	cg1112	Septum formation initiator, secreted protein of the FtsB-family	736.15	0.721965	0.00607134	0.0575968	9.52386	-0.47	#N/A	#N/A	#N/A
cg2190	cg2190	Conserved hypothetical protein	312.623	0.590496	0.00601322	0.0575968	8.28828	-0.76	#N/A	#N/A	#N/A
cg2840	actA	Coenzyme A hydrolase/transferase	28286.7	0.432269	0.00604752	0.0575968	14.7878	-1.21	#N/A	#N/A	#N/A
cg3095	cg3095	Conserved hypothetical protein	119.322	1.69349	0.00604156	0.0575968	6.89871	0.76	#N/A	#N/A	#N/A
cg2179	cg2179	Conserved hypothetical protein	292.366	1.60214	0.00609233	0.0576039	8.19163	0.68	#N/A	#N/A	#N/A
cg3161	cg3161	Putative membrane protein	280.611	1.52626	0.00612958	0.0577642	8.13243	0.61	#N/A	#N/A	#N/A
cg1151	seuA	FMNH2-dependent monooxygenase, involved in sulfonate ester degradation	56.6989	1.91853	0.00618959	0.0581372	5.82525	0.94	#N/A	#N/A	#N/A
cg2586	proA	Glutamate-5-semialdehyde dehydrogenase	2035.56	0.673617	0.00624231	0.0584395	10.9912	-0.57	#N/A	#N/A	#N/A
cg0085	phoH1	NYN ribonuclease and ATPase of PhoH family	59.7687	2.2974	0.00627465	0.0585497	5.90132	1.2	#N/A	#N/A	#N/A
cg2241	tex	transcriptional accessory protein Tex	662.708	0.673617	0.00634879	0.0590479	9.37223	-0.57	#N/A	#N/A	#N/A
cg2919	cg2919	Putative oxidoreductase	7.40004	4.31691	0.00651113	0.0603605	2.88753	2.11	#N/A	#N/A	#N/A
cg2160	cg2160	Putative hydrolase of metallo-beta-lactamase superfamily	2927.95	1.40444	0.00664079	0.0613626	11.5157	0.49	#N/A	#N/A	#N/A
cg0014	cg0014	Helix-turn-helix protein, CopG-family	10.8323	3.24901	0.00668919	0.0616098	3.43727	1.7	#N/A	#N/A	#N/A
cg2353	cg2353	Hypothetical protein disrupted by insertion of ISCg2e	51.7669	1.76541	0.00680934	0.0625141	5.69396	0.82	#N/A	#N/A	#N/A
cg2430	cg2430	Hypothetical protein	312.954	0.539614	0.00688865	0.0630389	8.28981	-0.89	#N/A	#N/A	#N/A
cg0768	cg0768	ABC-type putative iron-siderophore transporter, ATPase subunit	10.2242	3.20428	0.0070901	0.0646744	3.35392	1.68	#N/A	#N/A	#N/A
cg2631	pcaH	Protocatechuate 3,4-dioxygenase, beta subunit	144.228	0.659754	0.00711843	0.0647254	7.17221	-0.6	#N/A	#N/A	#N/A
cg1826	pepQ	Putative Xaa-Pro aminopeptidase	2405.56	0.486327	0.00715524	0.0648529	11.2322	-1.04	#N/A	#N/A	#N/A
cg0877	rshA	anti-sigma factor	315.012	1.79005	0.00729001	0.0658647	8.29926	0.84	#N/A	#N/A	#N/A
cg3283	cg3283	Hypothetical protein	84.2704	1.93187	0.00731913	0.0659185	6.39695	0.95	#N/A	#N/A	#N/A
cg0646	cg0646	Putative transcriptional regulator, IclR-family	141.362	0.650671	0.00734598	0.0659516	7.14325	-0.62	#N/A	#N/A	#N/A
cg1867	secD	Preprotein translocase, SecD subunit	749.929	0.707107	0.0073701	0.0659601	9.55061	-0.5	#N/A	#N/A	#N/A
cg2169	ribF	Riboflavin kinase / FMN adenylyltransferase	320.236	1.42405	0.0074863	0.06679	8.32299	0.51	#N/A	#N/A	#N/A
cg2922	cg2922	Putative transcriptional regulator, IclR-family	224.394	1.53688	0.00761962	0.067767	7.80989	0.62	#N/A	#N/A	#N/A
cg3135	cg3135	Putative membrane protein	194.546	1.51572	0.00764778	0.0678056	7.60397	0.6	#N/A	#N/A	#N/A
cg2693	cg2693	Conserved hypothetical protein	36.4182	2.14355	0.00770215	0.0678647	5.18659	1.1	#N/A	#N/A	#N/A
cg2807	tnp11a(ISCg11a)	Transposase, putative pseudogene	47.3262	2.12874	0.00769811	0.0678647	5.56457	1.09	#N/A	#N/A	#N/A
cg1157	fbp	Fructose-1,6-bisphosphatase	2964.14	0.721965	0.00779915	0.0685074	11.5334	-0.47	#N/A	#N/A	#N/A
cg3404	cg3404	ABC-type putative iron(III) dicitrate transporter, substrate-binding lipoprotein	74.6579	1.77769	0.00791477	0.069309	6.22222	0.83	#N/A	#N/A	#N/A
cg0284	cg0284	Putative multidrug efflux protein, resistance-nodulation-cell division (RND) superfamily	539.075	1.40444	0.00795617	0.0694579	9.07434	0.49	#N/A	#N/A	#N/A
cg0136	cg0136	Putative membrane protein	94.2154	2.21914	0.00809	0.0704102	6.55789	1.15	#N/A	#N/A	#N/A
cg2340	cg2340	ABC-type putative amino acid transporter, substrate-binding lipoprotein	276.484	1.70527	0.0081618	0.0706033	8.11105	0.77	#N/A	#N/A	#N/A
cg3369	qcrA2	Putative rieske iron-sulfur protein	491.636	0.678302	0.00814624	0.0706033	8.94145	-0.56	#N/A	#N/A	#N/A
cg2743	fas-IA	Fatty acid synthase, type I	5999.56	0.752623	0.00821671	0.0708629	12.5506	-0.41	#N/A	#N/A	#N/A
cg0573	rplL	Putative 50S ribosomal protein L7/L12	9492.27	1.46409	0.00831251	0.071173	13.2125	0.55	#N/A	#N/A	#N/A
cg0814	birA	Bifunctional biotin--[acetyl-CoA-carboxylase] synthetase/biotin operon repressor	389.873	0.716978	0.00832769	0.071173	8.60686	-0.48	#N/A	#N/A	#N/A
cg1437	ilvC	Ketopantoate reductase	8688.71	0.641713	0.00828584	0.071173	13.0849	-0.64	#N/A	#N/A	#N/A
cg2676	cg2676	ABC-type putative dipeptide/oligopeptide transporter, permease subunit	462.677	0.641713	0.00843373	0.0718635	8.85386	-0.64	#N/A	#N/A	#N/A
cg1685	tatX	Putative twin arginine targeting (Tat) Preprotein translocase subunit	855.645	0.712025	0.00849485	0.0721682	9.74087	-0.49	#N/A	#N/A	#N/A
cg3274	cg3274	Putative DNA invertase, putative pseudogene	31.0368	2.31338	0.00853452	0.0722894	4.95591	1.21	#N/A	#N/A	#N/A
cg0980	cg0980	Putative secreted protein, related to metalloendopeptidases	3111.07	1.40444	0.00863733	0.0727274	11.6032	0.49	#N/A	#N/A	#N/A
cg2605	cg2605	Putative acetyltransferase	206.663	1.7411	0.00862107	0.0727274	7.69114	0.8	#N/A	#N/A	#N/A
cg2630	pcaG	Protocatechuate 3,4-dioxygenase, alpha subunit	202.866	0.598739	0.00872767	0.0732712	7.66438	-0.74	#N/A	#N/A	#N/A
cg0500	qsuR	transcriptional activator of qsuABCD genes, LysR-family	120.564	0.496546	0.00899916	0.0751264	6.91366	-1.01	#N/A	#N/A	#N/A
cg1786	secG	Preprotein translocase, SecG subunit	1209.67	0.650671	0.00900144	0.0751264	10.2404	-0.62	#N/A	#N/A	#N/A
cg2254	cg2254	Putative ankyrin repeat containing protein	124.75	1.53688	0.00918971	0.0764734	6.9629	0.62	#N/A	#N/A	#N/A
cg1005	moeA2	Molybdopterin biosynthesis biosynthesis protein MoeA	511.739	1.48452	0.00923483	0.0766248	8.99926	0.57	#N/A	#N/A	#N/A
cg3133	cg3133	ABC-type putative cobalt/sugar transporter, ATPase subunit	93.4823	1.75321	0.00933356	0.0772189	6.54662	0.81	#N/A	#N/A	#N/A
cg2877	cg2877	Aminotransferase, AT class I	1686.08	0.712025	0.00945299	0.0779803	10.7195	-0.49	#N/A	#N/A	#N/A
cg0451	cg0451	Putative membrane protein	504.725	0.664343	0.00952308	0.0783315	8.97935	-0.59	#N/A	#N/A	#N/A
cg1225	pcaK	MFS-type 4-hydroxybenzoate and protocatechuate permease	97.5765	0.566442	0.00958282	0.0785957	6.60846	-0.82	#N/A	#N/A	#N/A
cg4008	cg4008	Hypothetical protein	8.53666	3.91768	0.00965043	0.0789228	3.09367	1.97	#N/A	#N/A	#N/A
cg1271	sigE	RNA polymerase sigma factor, ECF-family	1710.41	0.702222	0.00982709	0.0801372	10.7401	-0.51	#N/A	#N/A	#N/A
cg2095	cg2095	Putative membrane protein, yrkO-like	371.722	1.94531	0.00996217	0.0810009	8.53808	0.96	#N/A	#N/A	#N/A
cg2485	phoD	Alkaline phosphatase, secreted precursor	46.8181	2.21914	0.00998992	0.0810009	5.549	1.15	#N/A	#N/A	#N/A
cg1014	pmt	Protein O-mannosyltransferase	334.655	0.63728	0.0101756	0.0822724	8.38653	-0.65	#N/A	#N/A	#N/A
cg0668	cg0668	Conserved putative membrane protein, probably acting as segregation ATPase of the FtsK/SpoIIIE-family	102.433	1.59107	0.0105788	0.0852898	6.67854	0.67	#N/A	#N/A	#N/A
cg1293	cg1293	Putative secreted protein	888.616	1.76541	0.0107367	0.085833	9.79542	0.82	#N/A	#N/A	#N/A
cg2835	cg2835	Putative acetyltransferase	1095.6	1.43396	0.0107017	0.085833	10.0975	0.52	#N/A	#N/A	#N/A
cg2946	cg2946	Conserved hypothetical protein	722.746	1.69349	0.0107139	0.085833	9.49734	0.76	#N/A	#N/A	#N/A
cg1311	cg1311	Hydroxyquinol 1,2-dioxygenase	157.861	0.594604	0.0108147	0.0859735	7.30252	-0.75	#N/A	#N/A	#N/A
cg2355	dinP	Putative nucleotidyltransferase, DNA polymerase IV	186.704	1.45397	0.0107972	0.0859735	7.54461	0.54	#N/A	#N/A	#N/A
cg2691	cg2691	Conserved hypothetical protein	172.676	1.6358	0.0113536	0.0900067	7.43193	0.71	#N/A	#N/A	#N/A
cg0208	cg0208	Hypothetical protein	387.51	1.55833	0.0116451	0.0909197	8.59809	0.64	#N/A	#N/A	#N/A
cg0248	cg0248	ABC-type putative polysaccharide transporter, ATPase subunit	139.292	0.678302	0.0116924	0.0909197	7.12197	-0.56	#N/A	#N/A	#N/A
cg1611	scpA	Putative segregation and condensation protein A	113.903	1.71713	0.0116444	0.0909197	6.83167	0.78	#N/A	#N/A	#N/A
cg2206	ispG	4-hydroxy-3-methylbut-2-en-1-yl diphosphate synthase	1790.29	0.712025	0.0116014	0.0909197	10.806	-0.49	#N/A	#N/A	#N/A
cg2410	ltsA	Asparagine synthase (glutamine-hydrolyzing)	1354.73	0.726986	0.0116675	0.0909197	10.4038	-0.46	#N/A	#N/A	#N/A
cg2512	cg2512	Putative metal-dependent hydrolase	288.006	0.590496	0.0116598	0.0909197	8.16995	-0.76	#N/A	#N/A	#N/A
cg3376	cg3376	Conserved hypothetical protein	19.4673	0.426317	0.0115919	0.0909197	4.28298	-1.23	#N/A	#N/A	#N/A
cg1466	cg1466	Putative secreted protein	227.215	0.673617	0.0118239	0.0914422	7.82791	-0.57	#N/A	#N/A	#N/A
cg1798	ribA	Putative GTP cyclohydrolase II/3,4-dihydroxy-2-butanone-4-phosphatesynthase	745.218	0.742262	0.0118016	0.0914422	9.54152	-0.43	#N/A	#N/A	#N/A
cg0609	rplX	50S ribosomal protein L24	5715.19	1.32869	0.0119332	0.0917892	12.4806	0.41	#N/A	#N/A	#N/A
cg3038	cg3038	Putative multidrug efflux permease, MFS-type	101.118	2.08493	0.0119183	0.0917892	6.6599	1.06	#N/A	#N/A	#N/A
cg0313	lrp	Leucine-responsive transcriptional activator, AsnC-family	34.2641	1.89212	0.0119931	0.0920007	5.09862	0.92	#N/A	#N/A	#N/A
cg1109	cg1109	Hypothetical protein	1168.47	0.482968	0.012151	0.092962	10.1904	-1.05	#N/A	#N/A	#N/A
cg0476	murB2	Putative UDP-N-acetylmuramate dehydrogenase	361.379	0.570382	0.0124083	0.094676	8.49737	-0.81	#N/A	#N/A	#N/A
cg1491	cg1491	Hypothetical protein	4.44928	7.26015	0.0124455	0.0947056	2.15357	2.86	#N/A	#N/A	#N/A
cg1843	cg1843	Superfamily II DNA/RNA helicase, SNF2 family	169.101	0.624165	0.0124849	0.094752	7.40174	-0.68	#N/A	#N/A	#N/A
cg1392	cg1392	Putative transcriptional regulator, HTH_3-family	605.202	1.79005	0.0125522	0.0950096	9.24127	0.84	#N/A	#N/A	#N/A
cg2859	cg2859	Conserved hypothetical protein	142.719	0.668964	0.01263	0.0952029	7.15703	-0.58	#N/A	#N/A	#N/A
cg2983	folE	GTP cyclohydrolase I	755.699	0.726986	0.0126447	0.0952029	9.56167	-0.46	#N/A	#N/A	#N/A
cg2719	cg2719	Putative enterochelin esterase	288.623	1.77769	0.0126925	0.0953108	8.17304	0.83	#N/A	#N/A	#N/A
cg3079	clpB	Putative ATP-dependent protease (heat shock protein)	4422.19	1.42405	0.0127662	0.0956122	12.1105	0.51	#N/A	#N/A	#N/A
cg2244	cg2244	Lyase class I family	87.3079	2.08493	0.0128566	0.0960361	6.44804	1.06	#N/A	#N/A	#N/A
cg0949	gltA	Citrate synthase	13978	0.574349	0.0129844	0.0965552	13.7709	-0.8	#N/A	#N/A	#N/A
cg2730	cg2730	Putative transcriptional regulator, LacI-family, putative pseudogene (3'-end)	12.7989	3.81055	0.0129939	0.0965552	3.67795	1.93	#N/A	#N/A	#N/A
cg2854	tnp2c(ISCg2c)	Transposase	191.288	1.84038	0.0130835	0.0969675	7.5796	0.88	#N/A	#N/A	#N/A
cg2777	cg2777	Conserved putative membrane protein	287.591	1.46409	0.0131507	0.0972127	8.16787	0.55	#N/A	#N/A	#N/A
cg3245	cg3245	Putative multidrug efflux permease, MFS-type	78.8921	2.12874	0.0132159	0.0974415	6.30181	1.09	#N/A	#N/A	#N/A
cg0244	cg0244	Putative membrane protein	192.431	0.664343	0.0133605	0.0982273	7.5882	-0.59	#N/A	#N/A	#N/A
cg0742	cg0742	Putative integral membrane protein	142.887	1.71713	0.0133915	0.0982273	7.15873	0.78	#N/A	#N/A	#N/A
cg0556	ubiE	Ubiquinone/menaquinone biosynthesis methyltransferase	249.581	1.6245	0.0134608	0.0983348	7.96336	0.7	#N/A	#N/A	#N/A
cg2338	dnaE1	DNA-directed DNA polymerase, polymerase III, alpha chain	2454.99	0.692555	0.0134753	0.0983348	11.2615	-0.53	#N/A	#N/A	#N/A
cg0798	prpC1	Putative (methyl)citrate synthase	150.625	0.641713	0.0135215	0.09842	7.23482	-0.64	#N/A	#N/A	#N/A
cg0162	cg0162	Putative membrane protein	302.207	1.56917	0.0135581	0.0984348	8.23939	0.65	#N/A	#N/A	#N/A
cg2733	cg2733	HNH nuclease	86.0443	1.64718	0.0136077	0.0985433	6.42701	0.72	#N/A	#N/A	#N/A
cg3182	cop1	Trehalose corynomycolyl transferase	5708.95	0.732043	0.0137282	0.0991633	12.479	-0.45	#N/A	#N/A	#N/A
cg3266	tnp5c(ISCg5c)	Transposase	123.624	2.23457	0.0137828	0.0993062	6.94982	1.16	#N/A	#N/A	#N/A
cg4007	cg4007	Hypothetical protein	32.7156	2.17347	0.0138646	0.0996427	5.03191	1.12	#N/A	#N/A	#N/A
cg1286	cg1286	Conserved hypothetical protein	1253.08	0.721965	0.0140246	0.100539	10.2913	-0.47	#N/A	#N/A	#N/A
cg0469	cg0469	ABC-type putative hemin transporter, ATPase subunit	29.4371	2.31338	0.0141923	0.101231	4.87956	1.21	#N/A	#N/A	#N/A
cg2715	cg2715	Conserved hypothetical protein	175.544	1.43396	0.0141587	0.101231	7.45569	0.52	#N/A	#N/A	#N/A
cg2700	phoB	Alkaline phosphatase	12.056	3.45815	0.0142459	0.10136	3.59168	1.79	#N/A	#N/A	#N/A
cg0302	cg0302	Putative DNA polymerase III, epsilon subunit or related 3'-5' exonuclease	258.177	1.50525	0.0144362	0.101817	8.01222	0.59	#N/A	#N/A	#N/A
cg0953	mctC	secondary acetate/propionate/pyruvate transporter	3773.34	0.716978	0.0144155	0.101817	11.8816	-0.48	#N/A	#N/A	#N/A
cg1622	cg1622	ABC-type putative multidrug transporter, ATPase and permease subunit	111.996	1.76541	0.0144533	0.101817	6.8073	0.82	#N/A	#N/A	#N/A
cg2114	lexA	Putative transcriptional regulator, LexA-family	2495.47	1.45397	0.0144095	0.101817	11.2851	0.54	#N/A	#N/A	#N/A
cg2356	cg2356	Putative secondary drug/metabolite transporter, drug/metabolite transporter (DMT) superfamily	62.6948	2	0.0146049	0.102631	5.97027	1	#N/A	#N/A	#N/A
cg0454	cg0454	Putative transcriptional regulator, TetR-family	191.816	1.86607	0.0146877	0.102657	7.58358	0.9	#N/A	#N/A	#N/A
cg1327	cg1327	Putative transcriptional regulator, Crp-family	574.481	0.732043	0.0146841	0.102657	9.16611	-0.45	#N/A	#N/A	#N/A
cg2138	gluC	ABC-type glutamate transporter, permease subunit (TC 3.A.1.3.9)	1789.23	0.50698	0.0147833	0.102657	10.8051	-0.98	#N/A	#N/A	#N/A
cg3086	cg3086	Putative cystathionine gamma-lyase	93.2528	1.69349	0.0147889	0.102657	6.54308	0.76	#N/A	#N/A	#N/A
cg3172	cg3172	Putative SAM-dependent tRNA (guanine-N(7)-)-methyltransferase	521.018	1.40444	0.0147404	0.102657	9.02519	0.49	#N/A	#N/A	#N/A
cg1325	cg1325	Conserved hypothetical protein	134.116	0.628507	0.0152064	0.105298	7.06733	-0.67	#N/A	#N/A	#N/A
cg1089	cg1089	ABC-type putative multidrug transporter, ATPase and permease subunit	50.2489	1.76541	0.0152888	0.105518	5.65102	0.82	#N/A	#N/A	#N/A
cg3125	tctA	citrate uptake transporter, membrane subunit	109.611	0.586417	0.0153123	0.105518	6.77625	-0.77	#N/A	#N/A	#N/A
cg4014	cg4014	conserved hypothetical protein, possibly involved in stress response	485.776	2.51403	0.0153558	0.105562	8.92415	1.33	#N/A	#N/A	#N/A
cg3378	cg3378	Conserved hypothetical protein	38.4407	0.554785	0.0154058	0.105651	5.26456	-0.85	#N/A	#N/A	#N/A
cg3323	ino1	Inositol-3-phosphate synthase	5898.61	1.39474	0.0155898	0.106655	12.5262	0.48	#N/A	#N/A	#N/A
cg0686	cg0686	Putative acetyltransferase, GNAT-family	289.648	0.619854	0.0156681	0.106933	8.17816	-0.69	#N/A	#N/A	#N/A
cg1099	mfd	Transcription-repair coupling factor (TRCF)	621.264	1.34723	0.0157056	0.106933	9.27906	0.43	#N/A	#N/A	#N/A
cg1268	glgA	Putative glycosyl transferase	820.85	0.732043	0.0157923	0.107267	9.68097	-0.45	#N/A	#N/A	#N/A
cg2116	cg2116	Putative phosphofructokinase	3431.53	0.721965	0.0158872	0.107654	11.7446	-0.47	#N/A	#N/A	#N/A
cg2215	cg2215	Putative membrane protein	494.6	0.712025	0.0160804	0.108481	8.95012	-0.49	#N/A	#N/A	#N/A
cg2384	idsA	Putative trans-hexaprenyltranstransferase	255.19	1.56917	0.0160853	0.108481	7.99543	0.65	#N/A	#N/A	#N/A
cg0239	cg0239	Hypothetical protein	260.497	0.514057	0.0162126	0.109081	8.02512	-0.96	#N/A	#N/A	#N/A
cg0984	purH	bifunctional phosphoribosylaminoimidazolecarboxamide formyltransferase/IMP cyclohydrolase	1047.53	1.48452	0.0166557	0.111421	10.0328	0.57	#N/A	#N/A	#N/A
cg1600	cg1600	Conserved hypothetical protein	246.773	1.47427	0.0166739	0.111421	7.94704	0.56	#N/A	#N/A	#N/A
cg2577	cg2577	Putative membrane protein Com family	133.85	2	0.016717	0.111421	7.06447	1	#N/A	#N/A	#N/A
cg3289	cg3289	Putative Thiol-disulfide isomerase or thioredoxin	24.5616	2.02792	0.0167157	0.111421	4.61833	1.02	#N/A	#N/A	#N/A
cg1333	argS	Arginyl-tRNA synthetase	2222.35	0.63728	0.0168083	0.111767	11.1179	-0.65	#N/A	#N/A	#N/A
cg0910	hisN	L-histidinol-phosphate phosphatase	173.655	0.650671	0.0168536	0.111807	7.44008	-0.62	#N/A	#N/A	#N/A
cg1048	cg1048	Putative hydrolase, HAD superfamily	1269.75	0.524858	0.0175127	0.115449	10.3103	-0.93	#N/A	#N/A	#N/A
cg2576	cg2576	DNA-directed DNA polymerase, polymerase III delta subunit	151.987	1.61328	0.0175648	0.115449	7.2478	0.69	#N/A	#N/A	#N/A
cg2921	cg2921	Putative metabolite permease, MFS-type	20.0642	2.58471	0.0175482	0.115449	4.32655	1.37	#N/A	#N/A	#N/A
cg3114	cysN	Sulfate adenylyltransferase subunit 1	2195.33	0.619854	0.0174988	0.115449	11.1002	-0.69	#N/A	#N/A	#N/A
cg0971	cg0971	Putative membrane protein	72.745	1.79005	0.0176265	0.115512	6.18478	0.84	#N/A	#N/A	#N/A
cg3313	mrcB	Putative membrane carboxypeptidase	1019.9	1.45397	0.0176555	0.115512	9.99422	0.54	#N/A	#N/A	#N/A
cg1383	cg1383	ABC-type putative molybdenum transporter, ATPase subunit	1168.03	0.50698	0.017799	0.116051	10.1899	-0.98	#N/A	#N/A	#N/A
cg1724	cg1724	Putative protein kinase, ArgK or related GTPase of G3E-family	951.079	0.619854	0.0178231	0.116051	9.89342	-0.69	#N/A	#N/A	#N/A
cg3097	hspR	Putative transcriptional regulator, MerR-family	769.853	1.60214	0.0178602	0.116051	9.58844	0.68	#N/A	#N/A	#N/A
cg2088	cg2088	Hypothetical protein	102.81	2.14355	0.0179915	0.116638	6.68384	1.1	#N/A	#N/A	#N/A
cg0555	cg0555	Putative secondary gamma-aminobutyrate transporter, amino acid-polyamine-organocation (APC) family	149.179	1.67018	0.0184369	0.118714	7.2209	0.74	#N/A	#N/A	#N/A
cg1276	mgtE1	Putative Mg2+ transporter, Mg2+ transporter-E (MgtE) family	297.34	0.726986	0.0184063	0.118714	8.21597	-0.46	#N/A	#N/A	#N/A
cg2140	recX	Putative regulatory protein RecX	65.9783	1.94531	0.0183903	0.118714	6.04392	0.96	#N/A	#N/A	#N/A
cg0486	cg0486	ABC-type transporter, ATPase and permease subunit	956.271	0.517632	0.0185795	0.119261	9.90128	-0.95	#N/A	#N/A	#N/A
cg1682	cg1682	Trypsin-like serine protease	126.203	0.554785	0.0186057	0.119261	6.9796	-0.85	#N/A	#N/A	#N/A
cg0775	cg0775	Hypothetical protein	516.572	1.85318	0.0187581	0.119968	9.01282	0.89	#N/A	#N/A	#N/A
cg0614	cg0614	Hypothetical protein	109.218	0.678302	0.0189023	0.120619	6.77107	-0.56	#N/A	#N/A	#N/A
cg0496	mrx3	mycoredoxin 3	266.649	1.77769	0.0189643	0.120743	8.0588	0.83	#N/A	#N/A	#N/A
cg2873	ptrB	Oligopeptidase B	1072.61	0.697372	0.0192097	0.121542	10.0669	-0.52	#N/A	#N/A	#N/A
cg3116	cysH	Adenosine phosphosulfate reductase	3501.82	0.632878	0.0191415	0.121542	11.7739	-0.66	#N/A	#N/A	#N/A
cg3196	glf	UDP-galactopyranose mutase	1960.36	0.524858	0.0192177	0.121542	10.9369	-0.93	#N/A	#N/A	#N/A
cg2519	cg2519	Conserved hypothetical protein	482.773	1.31951	0.0192761	0.121641	8.9152	0.4	#N/A	#N/A	#N/A
cg1549	cg1549	Hypothetical protein	110.033	0.687771	0.0195337	0.122993	6.78179	-0.54	#N/A	#N/A	#N/A
cg2391	aroG	3-Deoxy-7-phosphoheptulonate synthase	1027.32	1.8025	0.0197061	0.123069	10.0047	0.85	#N/A	#N/A	#N/A
cg2443	cg2443	Permease of the major facilitator superfamily, C-terminal region - putative pseudogene	257.325	1.93187	0.0196935	0.123069	8.00745	0.95	#N/A	#N/A	#N/A
cg2471	cg2471	Conserved hypothetical protein	580.404	0.641713	0.0197188	0.123069	9.18091	-0.64	#N/A	#N/A	#N/A
cg3350	nagK	Acylpyruvate hydrolase, acting on fumarylpyruvate	552.7	0.586417	0.0196282	0.123069	9.11035	-0.77	#N/A	#N/A	#N/A
cg3423	trxC	Thioredoxin	1190.41	0.697372	0.0198313	0.123501	10.2172	-0.52	#N/A	#N/A	#N/A
cg3230	cg3230	Putative transcriptional regulator, HTH_3-family	106.27	0.673617	0.0199119	0.123732	6.73159	-0.57	#N/A	#N/A	#N/A
cg0126	cg0126	Putative TPP-requiring enzyme	6.07663	6.06287	0.0201689	0.125056	2.60327	2.6	#N/A	#N/A	#N/A
cg0811	dtsR2	Acetyl/propionyl-CoA carboxylase, beta chain	8523.71	0.732043	0.0203157	0.12542	13.0573	-0.45	#N/A	#N/A	#N/A
cg2280	gdh	Glutamate dehydrogenase (NADP(+))	208.552	1.71713	0.0202972	0.12542	7.70427	0.78	#N/A	#N/A	#N/A
cg0331	cgtS1	Two-component system, sensory histidine kinase	110.376	1.53688	0.0204848	0.12619	6.78629	0.62	#N/A	#N/A	#N/A
cg0972	cynX	Putative cyanate permease, MFS-type	193.802	1.67018	0.0206213	0.126329	7.59844	0.74	#N/A	#N/A	#N/A
cg1623	cg1623	Putative divalent heavy-metal cation transporter	78.4864	1.85318	0.0206405	0.126329	6.29437	0.89	#N/A	#N/A	#N/A
cg2357	cg2357	Putative transcriptional regulator, MerR-family	153.824	1.65864	0.0205553	0.126329	7.26513	0.73	#N/A	#N/A	#N/A
cg0395	cg0395	putative ribonuclease H	318.969	0.659754	0.0207201	0.126544	8.31727	-0.6	#N/A	#N/A	#N/A
cg2592	cg2592	Hypothetical protein	359.815	0.732043	0.0209649	0.127765	8.49111	-0.45	#N/A	#N/A	#N/A
cg2094	cg2094	Hypothetical protein	26.1199	1.98618	0.0210175	0.127812	4.70708	0.99	#N/A	#N/A	#N/A
cg2087	cg2087	Putative membrane protein	221.793	1.7411	0.0212768	0.128838	7.79307	0.8	#N/A	#N/A	#N/A
cg2990	speE	Putative spermidine synthase with a transmembrane domain	134.258	1.47427	0.0212637	0.128838	7.06887	0.56	#N/A	#N/A	#N/A
cg0070	cg0070	Putative C-terminal end of phenol hydroxylase, PhoX-family (pseudogene)	20.8342	2.78949	0.0214658	0.129045	4.38088	1.48	#N/A	#N/A	#N/A
cg2320	cg2320	Putative transcriptional regulator, ArsR-family	2251.77	0.687771	0.0214923	0.129045	11.1368	-0.54	#N/A	#N/A	#N/A
cg2359	ileS	Isoleucine--tRNA ligase	2870.33	1.34723	0.0214237	0.129045	11.487	0.43	#N/A	#N/A	#N/A
cg2621	cg2621	Conserved hypothetical protein	178.247	1.44393	0.0214698	0.129045	7.47773	0.53	#N/A	#N/A	#N/A
cg2591	dkgA	Putative 2,5-diketo-D-gluconic acid reductase	792.113	0.607097	0.0216036	0.129439	9.62956	-0.72	#N/A	#N/A	#N/A
cg0146	sucR	Transcriptional repressor, DeoR-family	124.4	1.65864	0.0220227	0.131577	6.95884	0.73	#N/A	#N/A	#N/A
cg1152	seuB	FMNH2-dependent monooxygenase, involved in sulfonate ester degradation	44.5661	2.09943	0.0220989	0.131577	5.47787	1.07	#N/A	#N/A	#N/A
cg2409	ctaC	Cytochrome c oxidase subunit II	13660.4	0.752623	0.0220629	0.131577	13.7377	-0.41	#N/A	#N/A	#N/A
cg2287	cg2287	Putative membrane protein	6.99019	5.02805	0.0224349	0.133298	2.80533	2.33	#N/A	#N/A	#N/A
cg1718	cg1718	Phospholipid-binding protein	764.589	0.632878	0.0227019	0.134324	9.57854	-0.66	#N/A	#N/A	#N/A
cg1877	cg1877	Lauroyl/myristoyl acyltransferase, lipid A biosynthesis	193.729	1.52626	0.0226771	0.134324	7.59789	0.61	#N/A	#N/A	#N/A
cg0471	cg0471	Conserved secreted protein	68.3155	2.08493	0.0232232	0.135994	6.09414	1.06	#N/A	#N/A	#N/A
cg1756	nanH	Exo-alpha-sialidase, secreted protein	22.7258	2.26577	0.0231993	0.135994	4.50626	1.18	#N/A	#N/A	#N/A
cg2199	pbp	Putative penicillin-binding protein	509.268	0.747425	0.0230658	0.135994	8.99228	-0.42	#N/A	#N/A	#N/A
cg3209	cg3209	Putative metal-dependent membrane protease	42.8625	1.86607	0.0231138	0.135994	5.42164	0.9	#N/A	#N/A	#N/A
cg3411	cg3411	Putative Hg2+ permease, MerTP-family	557.7	0.692555	0.0231362	0.135994	9.12335	-0.53	#N/A	#N/A	#N/A
cg1580	argC	N-acetyl-gamma-glutamyl-phosphate reductase	1269.57	1.53688	0.0233115	0.136231	10.3101	0.62	#N/A	#N/A	#N/A
cg2513	phoH2	Phosphate starvation-inducible protein, PhoH-like	648.046	0.615572	0.0234799	0.136934	9.33995	-0.7	#N/A	#N/A	#N/A
cg2748	cg2748	Conserved putative membrane protein	396.073	1.31951	0.0237745	0.138368	8.62962	0.4	#N/A	#N/A	#N/A
cg2059	cg2059	Putative secreted protein	68.7247	0.528509	0.0240796	0.139573	6.10276	-0.92	#N/A	#N/A	#N/A
cg3203	cg3203	Conserved hypothetical protein	773.558	0.716978	0.024042	0.139573	9.59537	-0.48	#N/A	#N/A	#N/A
cg0424	cg0424	Putative glycosyltransferase	1244.77	1.41421	0.024357	0.140246	10.2817	0.5	#N/A	#N/A	#N/A
cg0678	cg0678	Conserved hypothetical protein	129.571	1.58008	0.0245946	0.140246	7.0176	0.66	#N/A	#N/A	#N/A
cg0769	cg0769	ABC-type putative iron-siderophore transporter, permease subunit	23.4792	2.01391	0.0244358	0.140246	4.55331	1.01	#N/A	#N/A	#N/A
cg1692	pimT	Putative SAM-dependent methyltransferase, involved in tRNA-Met maturation	873.214	0.757858	0.0243494	0.140246	9.77019	-0.4	#N/A	#N/A	#N/A
cg2292	lgt	Prolipoprotein diacylglyceryl transferase	265.865	1.53688	0.0245163	0.140246	8.05455	0.62	#N/A	#N/A	#N/A
cg2732	gntV	Gluconokinase	52.8976	1.69349	0.0245521	0.140246	5.72513	0.76	#N/A	#N/A	#N/A
cg2780	ctaD	Cytochrome C oxidase	14315.8	0.664343	0.0246391	0.140246	13.8053	-0.59	#N/A	#N/A	#N/A
cg3193	cg3193	Putative membrane-associated phospholipid phosphatase	39.6122	1.93187	0.0245177	0.140246	5.30787	0.95	#N/A	#N/A	#N/A
cg3372	cg3372	Conserved hypothetical protein	2716.47	0.61132	0.0245664	0.140246	11.4075	-0.71	#N/A	#N/A	#N/A
cg0650	cg0650	Putative secreted protein	3078.64	0.773782	0.025204	0.142802	11.5881	-0.37	#N/A	#N/A	#N/A
cg1075	prsA	Ribose-phosphate diphosphokinase	1738.79	0.659754	0.0251391	0.142802	10.7639	-0.6	#N/A	#N/A	#N/A
cg1591	cg1591	Putative secreted protein	115.361	0.692555	0.0252388	0.142802	6.85001	-0.53	#N/A	#N/A	#N/A
cg1086	cg1086	Putative membrane protein	98.9395	1.81504	0.0255409	0.144225	6.62847	0.86	#N/A	#N/A	#N/A
cg2113	divS	cell wall hydrolase	587.008	1.47427	0.0256038	0.144294	9.19724	0.56	#N/A	#N/A	#N/A
cg2844	pstA	ABC-type putative phosphate transporter, permease subunit (TC 3.A.1.7.1)	95.9955	1.53688	0.0258999	0.145674	6.58489	0.62	#N/A	#N/A	#N/A
cg1393	cg1393	Putative acetyltransferase, GNAT family	83.4374	1.82766	0.0259974	0.145934	6.38262	0.87	#N/A	#N/A	#N/A
cg2481	cg2481	Conserved hypothetical protein	70.3707	1.49485	0.0261306	0.146393	6.1369	0.58	#N/A	#N/A	#N/A
cg2888	cgtR3	Two-component system, transcriptional response regulator	1342.26	0.712025	0.0262357	0.146693	10.3904	-0.49	#N/A	#N/A	#N/A
cg0852	cg0852	Conserved hypothetical protein	146.049	1.40444	0.0263661	0.147071	7.19031	0.49	#N/A	#N/A	#N/A
cg3377	cg3377	Conserved hypothetical protein	24.1676	0.503478	0.0264066	0.147071	4.595	-0.99	#N/A	#N/A	#N/A
cg0042	cg0042	ABC-type putative manganese/zinc transporter, permease subunit	19.9884	2.25012	0.02652	0.147414	4.32109	1.17	#N/A	#N/A	#N/A
cg2137	gluB	ABC-type glutamate transporter, substrate-binding lipoprotein (TC 3.A.1.3.9)	5887.07	0.578344	0.026667	0.147534	12.5233	-0.79	#N/A	#N/A	#N/A
cg2198	map2	Methionine aminopeptidase	711.595	0.747425	0.0266971	0.147534	9.47491	-0.42	#N/A	#N/A	#N/A
cg2801	crcB'	Putative membrane protein, CrcB-like protein, putative pseudogene (N-terminal fragment)	12.6443	2.69447	0.0266612	0.147534	3.66041	1.43	#N/A	#N/A	#N/A
cg1429	cg1429	Putative membrane protein	1338.22	0.76313	0.0267727	0.147665	10.3861	-0.39	#N/A	#N/A	#N/A
cg0108	cg0108	Putative acetyltransferase/hydrolase, SIR2 superfamily	86.8003	1.54756	0.0270952	0.148725	6.43963	0.63	#N/A	#N/A	#N/A
cg1189	cg1189	Hypothetical protein	29.4101	2.2974	0.0270214	0.148725	4.87824	1.2	#N/A	#N/A	#N/A
cg2619	cg2619	Putative secondary malonate transporter, auxin efflux carrier (AEC) family	229.595	1.58008	0.0271217	0.148725	7.84294	0.66	#N/A	#N/A	#N/A
cg1023	tnp6b(ISCg6a)	Transposase	57.3259	1.70527	0.0272098	0.148921	5.84112	0.77	#N/A	#N/A	#N/A
cg0193	pepO	Endopeptidase	1654.11	0.61132	0.0272698	0.148963	10.6918	-0.71	#N/A	#N/A	#N/A
cg2083	dxs	1-Deoxy-D-xylulose 5-phosphate synthase	738.599	1.38511	0.0274089	0.149436	9.52865	0.47	#N/A	#N/A	#N/A
cg0055	cg0055	Putative membrane protein	192.5	1.85318	0.0275803	0.149922	7.58872	0.89	#N/A	#N/A	#N/A
cg0414	wzz	Cell surface polysaccharide biosynthesis/chain length determinant	2261.41	1.37554	0.0276034	0.149922	11.143	0.46	#N/A	#N/A	#N/A
cg1717	cg1717	Putative membrane protein	684.339	0.721965	0.0277042	0.150183	9.41857	-0.47	#N/A	#N/A	#N/A
cg3128	cg3128	ABC-type transporter, ATPase subunit	262.15	0.732043	0.0278871	0.150601	8.03425	-0.45	#N/A	#N/A	#N/A
cg3278	tnp20a(ISCg20a)	Transposase, putative pseudogene	32.6223	2.14355	0.0278732	0.150601	5.02779	1.1	#N/A	#N/A	#N/A
cg4012	trpL	Trp operon leader peptide	89.9737	1.94531	0.0279609	0.150714	6.49143	0.96	#N/A	#N/A	#N/A
cg1294	cg1294	Putative esterase, alpha-beta hydrolase superfamily	801.599	1.71713	0.0280243	0.150769	9.64674	0.78	#N/A	#N/A	#N/A
cg1740	cg1740	Putative nucleoside-diphosphate-sugar epimerase	950.547	0.664343	0.0282048	0.151455	9.89261	-0.59	#N/A	#N/A	#N/A
cg1159	cg1159	Putative secreted protein	205.273	0.673617	0.0284733	0.152322	7.6814	-0.57	#N/A	#N/A	#N/A
cg3415	pcnA	Polynucleotide adenylyltransferase	726.862	0.768438	0.0284557	0.152322	9.50554	-0.38	#N/A	#N/A	#N/A
cg0327	cg0327	Putative membrane protein	433.519	0.702222	0.0285681	0.152542	8.75995	-0.51	#N/A	#N/A	#N/A
cg0403	rmlB1	dTDP-glucose 4,6-dehydratase	822.647	0.550953	0.0287233	0.153083	9.68413	-0.86	#N/A	#N/A	#N/A
cg1118	cg1118	Pyrimidine reductase, riboflavin biosynthesis	126.846	1.46409	0.028827	0.153349	6.98694	0.55	#N/A	#N/A	#N/A
cg0165	cg0165	Putative membrane protein	157.39	1.44393	0.0290269	0.154124	7.2982	0.53	#N/A	#N/A	#N/A
cg3232	cg3232	Putative secreted phosphohydrolases, ICC-family	126.208	1.51572	0.029136	0.154415	6.97966	0.6	#N/A	#N/A	#N/A
cg1581	argJ	Glutamate N-acetyltransferase	1210.67	1.59107	0.0292785	0.154882	10.2416	0.67	#N/A	#N/A	#N/A
cg0160	cg0160	Hypothetical protein	7.70562	3.31728	0.0294011	0.155091	2.94591	1.73	#N/A	#N/A	#N/A
cg2315	cg2315	ABC-type putative iron(III) dicitrate transporter, ATPase subunit	85.2601	1.76541	0.029427	0.155091	6.4138	0.82	#N/A	#N/A	#N/A
cg1384	cg1384	Putative NUDIX hydrolase	202.179	1.56917	0.0295259	0.155325	7.65949	0.65	#N/A	#N/A	#N/A
cg0763	mdh2	Putative malate/L-lactate dehydrogenase	60.9469	1.69349	0.0299442	0.157235	5.92948	0.76	#N/A	#N/A	#N/A
cg0765	cg0765	Putative secreted protein	268.903	0.547147	0.030144	0.157992	8.07094	-0.87	#N/A	#N/A	#N/A
cg2661	cg2661	protein with DSBA-like thioredoxin domain	2132.76	0.80107	0.0302168	0.158083	11.0585	-0.32	#N/A	#N/A	#N/A
cg1541	cg1541	conserved hypothetical protein - putative pseudogene	40.8743	0.578344	0.0303471	0.158473	5.35312	-0.79	#N/A	#N/A	#N/A
cg0551	menC	Putative O-succinylbenzoate-CoA synthase	119.419	1.45397	0.0305008	0.158552	6.89989	0.54	#N/A	#N/A	#N/A
cg0648	adk	Adenylate kinase	1495.76	1.25701	0.0304419	0.158552	10.5467	0.33	#N/A	#N/A	#N/A
cg2310	glgX	Glycogen debranching protein	1518.42	0.726986	0.0305293	0.158552	10.5684	-0.46	#N/A	#N/A	#N/A
cg1111	eno	Enolase	21368.3	0.773782	0.0307393	0.159352	14.3832	-0.37	#N/A	#N/A	#N/A
cg1010	cg1010	Putative membrane protein	234.309	0.726986	0.0308801	0.1595	7.87227	-0.46	#N/A	#N/A	#N/A
cg1844	cg1844	Putative membrane protein membrane protein	672.567	0.582367	0.0308256	0.1595	9.39353	-0.78	#N/A	#N/A	#N/A
cg0998	cg0998	Trypsin-like serine protease	773.636	0.707107	0.0310097	0.159504	9.59551	-0.5	#N/A	#N/A	#N/A
cg1288	cg1288	Putative multidrug efflux permease, MFS-type	202.26	1.65864	0.031105	0.159504	7.66007	0.73	#N/A	#N/A	#N/A
cg1307	cg1307	DNA/RNA helicase, superfamily II	8344.35	1.40444	0.0310509	0.159504	13.0266	0.49	#N/A	#N/A	#N/A
cg1782	tnp13b(ISCg13b)	Transposase	167.643	1.56917	0.0310749	0.159504	7.38925	0.65	#N/A	#N/A	#N/A
cg0964	mrx1	mycoredoxin 1	366.838	0.632878	0.0311987	0.159697	8.519	-0.66	#N/A	#N/A	#N/A
cg0294	aspT	Putative aminotransferase, AT class I	1335.82	1.29235	0.0316676	0.161806	10.3835	0.37	#N/A	#N/A	#N/A
cg0249	cg0249	ABC-type putative polysaccharide transporter, permease subunit	579.835	0.628507	0.0321417	0.163934	9.1795	-0.67	#N/A	#N/A	#N/A
cg3176	cg3176	Putative membrane protein	186.441	0.628507	0.0322242	0.164061	7.54258	-0.67	#N/A	#N/A	#N/A
cg2235	rplS	50S ribosomal protein L19	2887.93	1.55833	0.0324012	0.164667	11.4958	0.64	#N/A	#N/A	#N/A
cg0688	cg0688	Conserved hypothetical protein, UPF0031-family	228.635	1.59107	0.0327179	0.165147	7.8369	0.67	#N/A	#N/A	#N/A
cg0795	cg0795	Putative oxidoreductase	30.1393	2.21914	0.0327048	0.165147	4.91357	1.15	#N/A	#N/A	#N/A
cg2896	cg2896	Putative secreted protein, hypothetical endoglucanase	637.948	1.37554	0.0327857	0.165147	9.3173	0.46	#N/A	#N/A	#N/A
cg4026	cg4026	conserved hypothetical protein, putative pseudogene	48.197	2.26577	0.0325659	0.165147	5.59087	1.18	#N/A	#N/A	#N/A
cg3243	cg3243	Conserved hypothetical protei, RecB-family nuclease	185.807	1.50525	0.0327529	0.165147	7.53766	0.59	#N/A	#N/A	#N/A
cg1821	cg1821	Conserved hypothetical protein	796.368	0.524858	0.0331152	0.166218	9.63729	-0.93	#N/A	#N/A	#N/A
cg2729	cg2729	Putative transcriptional regulator, LacI-family, putative pseudogene (internal fragment)	27.6294	1.94531	0.033084	0.166218	4.78813	0.96	#N/A	#N/A	#N/A
cg1769	ctaA	Cytochrome oxidase assembly protein	436.99	1.3566	0.0332099	0.1664	8.77146	0.44	#N/A	#N/A	#N/A
cg0322	mnhF	Putative Na+/H+ antiporter, permease subunit	104.258	0.586417	0.0332985	0.166551	6.70401	-0.77	#N/A	#N/A	#N/A
cg0935	cg0935	Conserved hypothetical protein	1078.29	0.692555	0.0341832	0.170676	10.0745	-0.53	#N/A	#N/A	#N/A
cg0306	lysC	Aspartate kinase	1942.95	1.28343	0.0344799	0.171778	10.924	0.36	#N/A	#N/A	#N/A
cg2496	cg2496	Putative secreted protein	848.487	0.598739	0.0345247	0.171778	9.72875	-0.74	#N/A	#N/A	#N/A
cg0405	cg0405	ABC-type putative iron(III) dicitrate transporter, substrate-binding lipoprotein	65.8933	1.6245	0.0348187	0.172638	6.04206	0.7	#N/A	#N/A	#N/A
cg1871	ruvC	Crossover junction endodeoxyribonuclease	416.49	1.46409	0.0348124	0.172638	8.70214	0.55	#N/A	#N/A	#N/A
cg1071	pth1	Putative peptidyl-tRNA hydrolase	233.733	1.64718	0.0348814	0.172648	7.86872	0.72	#N/A	#N/A	#N/A
cg2308	cg2308	Putative secreted protein	2908.22	0.646176	0.0350557	0.173071	11.5059	-0.63	#N/A	#N/A	#N/A
cg2571	lepA	Membrane GTPase, LepA-like	1958.24	1.31039	0.0351789	0.173071	10.9353	0.39	#N/A	#N/A	#N/A
cg3073	sseA1	Thiosulfate sulfurtransferase	107.004	1.47427	0.035139	0.173071	6.74152	0.56	#N/A	#N/A	#N/A
cg3138	cg3138	Band 7 domain-containing protein, stomatin/prohibitin homolog	13239.6	1.47427	0.0352102	0.173071	13.6926	0.56	#N/A	#N/A	#N/A
cg0282	cg0282	CsbD family protein probably involved in stress response	2371.57	1.59107	0.0352985	0.173206	11.2116	0.67	#N/A	#N/A	#N/A
cg2171	pptA	Putative phosphopantheteinyl transferase, iron-chelating complex subunit	211.633	1.34723	0.035664	0.174698	7.72542	0.43	#N/A	#N/A	#N/A
cg2594	rpmA	50S ribosomal protein L27	2365.82	1.46409	0.0359305	0.175702	11.2081	0.55	#N/A	#N/A	#N/A
cg2148	cg2148	ABC-type putative cobalt transporter, ATPase subunit	80.3509	1.64718	0.0361756	0.175993	6.32824	0.72	#N/A	#N/A	#N/A
cg3113	cysY	Sirohydrochlorin ferrochelatase	1126.79	0.712025	0.0361227	0.175993	10.138	-0.49	#N/A	#N/A	#N/A
cg3431	rnpA	Ribonuclease P	1011.7	1.38511	0.0361229	0.175993	9.98256	0.47	#N/A	#N/A	#N/A
cg3351	nagI	Gentisate 1,2-dioxygenase	184.761	0.668964	0.036262	0.176112	7.52951	-0.58	#N/A	#N/A	#N/A
cg0262	modB	ABC-type putative molybdenum transporter, permease subunit	83.5091	1.50525	0.0368571	0.177171	6.38386	0.59	#N/A	#N/A	#N/A
cg0996	cgtR2	Two-component system, transcriptional response regulator	589.489	1.40444	0.0367622	0.177171	9.20332	0.49	#N/A	#N/A	#N/A
cg1073	cg1073	Putative lactoylglutathione lyase	73.2208	1.7411	0.036724	0.177171	6.19418	0.8	#N/A	#N/A	#N/A
cg1494	cg1494	Putative secreted protein	276.697	0.721965	0.036611	0.177171	8.11216	-0.47	#N/A	#N/A	#N/A
cg1571	ugpC	ABC-type sn-glycerol-3-phosphate transporter, ATPase subunit (TC 3.A.1.1.3)	44.2985	1.89212	0.0368359	0.177171	5.46919	0.92	#N/A	#N/A	#N/A
cg2613	mdh	Malate dehydrogenase	1752.9	0.702222	0.0369157	0.177171	10.7755	-0.51	#N/A	#N/A	#N/A
cg3238	cg3238	Hypothetical protein	22.406	2.42839	0.0367757	0.177171	4.48581	1.28	#N/A	#N/A	#N/A
cg1657	ufaA	Putative cyclopropane-fatty-acyl-phospholipid synthase	332.232	1.29235	0.0370918	0.177716	8.37605	0.37	#N/A	#N/A	#N/A
cg2893	cg2893	Putative multidrug efflux permease, MFS-type	13.0475	2.32947	0.0371642	0.177764	3.70571	1.22	#N/A	#N/A	#N/A
cg0427	tnp17b(ISCg17a)	Transposase, putative pseudogene	146.841	1.84038	0.0374929	0.178185	7.19811	0.88	#N/A	#N/A	#N/A
cg0983	purN	Phosphoribosylglycinamide formyltransferase	697.283	1.24833	0.0376127	0.178185	9.4456	0.32	#N/A	#N/A	#N/A
cg1292	cg1292	Flavin-containing monooxygenase 3	22353.9	1.70527	0.0376279	0.178185	14.4482	0.77	#N/A	#N/A	#N/A
cg1574	pheS	Phenylalanyl-tRNA synthetase, alpha chain	958.01	0.795536	0.0374963	0.178185	9.9039	-0.33	#N/A	#N/A	#N/A
cg1575	pheT	Phenylalanyl-tRNA synthetase, beta chain	2201.25	0.697372	0.0375896	0.178185	11.1041	-0.52	#N/A	#N/A	#N/A
cg1873	tesB2	Acyl-CoA thioesterase II	307.803	0.768438	0.0375866	0.178185	8.26586	-0.38	#N/A	#N/A	#N/A
cg0477	cg0477	Hypothetical protein	148.02	0.668964	0.0378379	0.178213	7.20965	-0.58	#N/A	#N/A	#N/A
cg0676	cg0676	Conserved hypothetical protein	76.0975	1.44393	0.0377319	0.178213	6.24978	0.53	#N/A	#N/A	#N/A
cg2193	cg2193	Putative lysophospholipase	450.544	0.707107	0.0378076	0.178213	8.81553	-0.5	#N/A	#N/A	#N/A
cg2902	cg2902	Conserved hypothetical protein, hydrolase of the HAD superfamily	1154.97	1.46409	0.0378843	0.178213	10.1736	0.55	#N/A	#N/A	#N/A
unknown locus tag	aph(3')-Ia	aminoglycoside phosphotransferase	22121.6	0.80107	0.0386242	0.179748	14.4332	-0.32	#N/A	#N/A	#N/A
cg0041	cg0041	ABC-type putative manganese/zinc transporter, substrate-binding lipoprotein	23.6928	2.21914	0.0386528	0.179748	4.56638	1.15	#N/A	#N/A	#N/A
cg0376	dnaX	Putative DNA polymerase III, delta' subunit	215.894	0.678302	0.0383794	0.179748	7.75418	-0.56	#N/A	#N/A	#N/A
cg4009	cg4009		88.5448	1.6358	0.0386314	0.179748	6.46834	0.71	#N/A	#N/A	#N/A
cg0561	secE	Preprotein translocase, SecE subunit	428.86	1.34723	0.0385114	0.179748	8.74436	0.43	#N/A	#N/A	#N/A
cg0923	cg0923	Putative membrane protein	83.5568	1.6358	0.0382832	0.179748	6.38469	0.71	#N/A	#N/A	#N/A
cg1553	qor2	quinone oxidoreductase involve in disulfide stress response	1187.68	1.86607	0.0384711	0.179748	10.2139	0.9	#N/A	#N/A	#N/A
cg0382	cg0382	Conserved hypothetical protein	264.344	1.43396	0.0387319	0.179822	8.04627	0.52	#N/A	#N/A	#N/A
cg0168	cg0168	Putative secondary chloramphenicol transporter, drug/metabolite transporter (DMT) superfamily	53.9007	1.8025	0.0391331	0.180757	5.75223	0.85	#N/A	#N/A	#N/A
cg2154	pgsA2	CDP-diacylglycerol--glycerol-3-phosphate 3-phosphatidyltransferase	253.005	1.64718	0.0391873	0.180757	7.98302	0.72	#N/A	#N/A	#N/A
cg3256	cg3256	Putative monooxygenase	847.399	0.702222	0.0390907	0.180757	9.7269	-0.51	#N/A	#N/A	#N/A
cg3364	trpA	Tryptophan synthase alpha chain	182.222	0.747425	0.0391728	0.180757	7.50955	-0.42	#N/A	#N/A	#N/A
cg2597	rne	Putative ribonuclease E	992.577	1.28343	0.0396162	0.182439	9.95504	0.36	#N/A	#N/A	#N/A
cg2406	ctaE	Cytochrome c oxidase subunit 3	9603.58	0.692555	0.0398128	0.182754	13.2294	-0.53	#N/A	#N/A	#N/A
cg2709	cg2709	Putative polyprenol phosphate mannosyl transferase, putative pseudogene (C-terminal fragment)	18.0996	2.01391	0.0397908	0.182754	4.17789	1.01	#N/A	#N/A	#N/A
cg2228	cg2228	Putative endonuclease	32.8538	2.01391	0.0400989	0.183475	5.03799	1.01	#N/A	#N/A	#N/A
cg2350	cg2350	Conserved hypothetical protein	826.338	1.36604	0.0400626	0.183475	9.69059	0.45	#N/A	#N/A	#N/A
cg1191	cg1191	Hypothetical protein	88.9689	1.48452	0.0403122	0.184155	6.47523	0.57	#N/A	#N/A	#N/A
cg0188	cg0188	Conserved hypothetical protein	511.252	0.664343	0.040605	0.184732	8.99789	-0.59	#N/A	#N/A	#N/A
cg1649	pctD	ABC-type phosphate/phosphonate transporter, permease subunit (TC 3.A.1.9.1)	39.1046	1.59107	0.0405324	0.184732	5.28926	0.67	#N/A	#N/A	#N/A
cg2740	cg2740	Putative membrane protein	42.6794	1.82766	0.0406332	0.184732	5.41547	0.87	#N/A	#N/A	#N/A
cg0009	cg0009	Putative membrane protein	165.408	1.50525	0.0407274	0.184865	7.36988	0.59	#N/A	#N/A	#N/A
cg1502	cg1502	ABC-type putative amino acid transporter, ATPase subunit	80.4237	1.46409	0.0410463	0.186016	6.32955	0.55	#N/A	#N/A	#N/A
cg0339	cg0339	Conserved hypothetical protein, similar to endoribonuclease L-PSP	588.592	1.52626	0.0414257	0.186521	9.20112	0.61	#N/A	#N/A	#N/A
cg0847	cg0847	Conserved hypothetical protein	288.286	1.34723	0.0415238	0.186521	8.17136	0.43	#N/A	#N/A	#N/A
cg0951	accDA	Acetyl-CoA carboxylase carboxyl transferase	584.064	0.732043	0.0415397	0.186521	9.18998	-0.45	#N/A	#N/A	#N/A
cg1391	cg1391	Conserved hypothetical protein, related to capsule biosynthesis enzymes	441.8	1.60214	0.0415511	0.186521	8.78725	0.68	#N/A	#N/A	#N/A
cg2971	lmrB	Putative multidrug efflux permease, MFS-type	85.257	2.21914	0.0413183	0.186521	6.41375	1.15	#N/A	#N/A	#N/A
cg3393	cg3393	Putative secreted protein, phosphoesterase	175.698	1.52626	0.0412236	0.186521	7.45696	0.61	#N/A	#N/A	#N/A
cg0932	cg0932	Putative membrane protein	718.499	0.61132	0.0417925	0.18731	9.48884	-0.71	#N/A	#N/A	#N/A
cg3257	cg3257	Conserved hypothetical protein	108.1	1.95884	0.0419719	0.187818	6.75622	0.97	#N/A	#N/A	#N/A
cg1592	cg1592	Conserved hypothetical protein	575.693	0.619854	0.0420383	0.187819	9.16916	-0.69	#N/A	#N/A	#N/A
cg2211	cg2211	Putative membrane protein	3750.64	0.678302	0.0424362	0.1893	11.8729	-0.56	#N/A	#N/A	#N/A
cg2136	gluA	ABC-type glutamate transporter, ATPase subunit (TC 3.A.1.3.9)	7229.72	0.566442	0.042601	0.189712	12.8197	-0.82	#N/A	#N/A	#N/A
cg3181	cg3181	Putative secreted protein	1126.46	0.747425	0.0426619	0.189712	10.1376	-0.42	#N/A	#N/A	#N/A
cg0862	mtrA	Two-component system, transcriptional response regulator involved in cell wall metabolism and osmoregulation	887.232	0.650671	0.0427949	0.190007	9.79317	-0.62	#N/A	#N/A	#N/A
cg0732	cg0732	ABC-type transporter, permease subunit	259.009	1.37554	0.0432076	0.191259	8.01686	0.46	#N/A	#N/A	#N/A
cg2187	cg2187	Mg-chelatase, subunit D	134.452	0.678302	0.0432785	0.191259	7.07094	-0.56	#N/A	#N/A	#N/A
cg2279	cg2279	ABC-type multidrug/protein/lipid transporter, permease subunit and ATPase subunit	234.718	0.757858	0.0432405	0.191259	7.87479	-0.4	#N/A	#N/A	#N/A
cg0444	ramB	Transcriptional regulator, MerR-family	868.483	0.532185	0.0434354	0.191655	9.76235	-0.91	#N/A	#N/A	#N/A
cg0728	phr	Deoxyribodipyrimidine photo-lyase	505.5	0.790041	0.043676	0.19215	8.98157	-0.34	#N/A	#N/A	#N/A
cg0970	cg0970	Putative membrane protein	253.571	0.697372	0.0436828	0.19215	7.98625	-0.52	#N/A	#N/A	#N/A
cg0568	cg0568	Putative secondary aromatic amino acid permease, hydroxy/aromatic amino acid permease (HAAAP) family	68.3106	0.624165	0.0439794	0.192801	6.09404	-0.68	#N/A	#N/A	#N/A
cg1436	ilvN	Acetohydroxy acid synthase (AHAS), small subunit	1700.71	0.632878	0.0442937	0.192801	10.7319	-0.66	#N/A	#N/A	#N/A
cg1658	cg1658	Putative metabolite permease, MFS-type	277.042	1.38511	0.0441488	0.192801	8.11396	0.47	#N/A	#N/A	#N/A
cg2194	mtr	Putative NADPH-dependent mycothiol reductase	1506.71	1.23971	0.044293	0.192801	10.5572	0.31	#N/A	#N/A	#N/A
cg2480	cg2480	Hypothetical protein	48.577	1.65864	0.044029	0.192801	5.6022	0.73	#N/A	#N/A	#N/A
cg4010	cg4010	putative LacI-type transcriptional regulator, putative pseudogene (5'-end)	26.6568	1.90528	0.0442338	0.192801	4.73643	0.93	#N/A	#N/A	#N/A
cg2916	ksdD	Putative 3-oxosteroid 1-dehydrogenase	26.8254	2.25012	0.044305	0.192801	4.74553	1.17	#N/A	#N/A	#N/A
cg2727	cg2727	Putative secreted protein	321.99	0.566442	0.0445644	0.193339	8.33087	-0.82	#N/A	#N/A	#N/A
cg2959	cg2959	Putative secreted protein	67.5747	1.50525	0.04451	0.193339	6.07841	0.59	#N/A	#N/A	#N/A
cg0849	rmlA2	Mannose-1-phosphate guanylyltransferase (GDP)	630.345	0.757858	0.0449381	0.194367	9.3	-0.4	#N/A	#N/A	#N/A
cg2918	cg2918	Putative oxidoreductase	11.0846	2.77022	0.0448991	0.194367	3.47049	1.47	#N/A	#N/A	#N/A
cg0203	iolE	Putative myo-inosose-2 dehydratase	97.2694	0.624165	0.0453559	0.19472	6.60391	-0.68	#N/A	#N/A	#N/A
cg0766	icd	Isocitrate dehydrogenase (ICD)	8922.78	0.578344	0.0452338	0.19472	13.1233	-0.79	#N/A	#N/A	#N/A
cg1819	cg1819	Conserved hypothetical protein, nucleoside-diphosphate sugar epimerase	470.044	0.615572	0.0453617	0.19472	8.87665	-0.7	#N/A	#N/A	#N/A
cg2243	cg2243	Putative secondary Na+:2-oxoglutarate/malate/di-,tricarboxylate symporter, divalent anion:Na+ symporter (DASS) family	66.8943	1.91853	0.0452123	0.19472	6.06381	0.94	#N/A	#N/A	#N/A
cg3154	udgA2	UDP-glucose 6-dehydrogenase	666.112	1.52626	0.045288	0.19472	9.37962	0.61	#N/A	#N/A	#N/A
cg0736	metN	ABC-type methionine transporter, ATPase subunit (TC 3.A.1.24.1)	814.688	0.726986	0.0455153	0.194792	9.6701	-0.46	#N/A	#N/A	#N/A
cg3157	cg3157	Putative secreted protein	688.887	0.697372	0.0454808	0.194792	9.42812	-0.52	#N/A	#N/A	#N/A
cg2800	pgm	Phosphoglucomutase	734.537	0.61132	0.0457777	0.19562	9.52069	-0.71	#N/A	#N/A	#N/A
cg0543	cg0543	Hypothetical protein	96.2511	0.615572	0.0459331	0.195991	6.58873	-0.7	#N/A	#N/A	#N/A
cg2708	msiK1	ABC-type putative sugar transporter, ATPase subunit	3265.69	0.615572	0.0461841	0.196766	11.6732	-0.7	#N/A	#N/A	#N/A
cg1175	cg1175	Putative acetyltransferase, GNAT-family	31.1974	1.7411	0.0465646	0.197795	4.96336	0.8	#N/A	#N/A	#N/A
cg1642	cg1642	Siderophore-interacting protein	13.85	2.49666	0.0465223	0.197795	3.79181	1.32	#N/A	#N/A	#N/A
cg0394	cg0394	Putative glycosyl transferase	451.167	0.692555	0.0466961	0.198058	8.81752	-0.53	#N/A	#N/A	#N/A
cg0616	fdhD	Putative formate dehydrogenase, FdhD-family	420.632	0.752623	0.0470146	0.198817	8.71641	-0.41	#N/A	#N/A	#N/A
cg3345	cg3345	Hypothetical protein	197.684	1.37554	0.0469734	0.198817	7.62705	0.46	#N/A	#N/A	#N/A
cg1136	cg1136	Conserved hypothetical protein	1443.71	0.806642	0.0471673	0.199167	10.4956	-0.31	#N/A	#N/A	#N/A
cg1032	cg1032	Putative transcriptional regulator, ArsR-family	60.9959	1.72907	0.0473143	0.199244	5.93064	0.79	#N/A	#N/A	#N/A
cg3153	cg3153	Putative membrane protein	279.349	1.45397	0.0473256	0.199244	8.12592	0.54	#N/A	#N/A	#N/A
cg3061	cgtR6	Two-component system, transcriptional response regulator	474.881	0.757858	0.0474581	0.199506	8.89142	-0.4	#N/A	#N/A	#N/A
cg2573	rpsT	30S ribosomal protein S20	2525.58	1.29235	0.0477272	0.200342	11.3024	0.37	#N/A	#N/A	#N/A
cg3008	porA	Porin	5488.75	1.70527	0.0478411	0.200524	12.4223	0.77	#N/A	#N/A	#N/A
cg0173	cg0173	Conserved hypothetical protein	2855.43	0.812252	0.0481076	0.200754	11.4795	-0.3	#N/A	#N/A	#N/A
cg0783	cg0783	Conserved hypothetical protein	877.3	0.619854	0.0480472	0.200754	9.77693	-0.69	#N/A	#N/A	#N/A
cg1100	cg1100	ABC-type putative multidrug transporter, ATPase and permease subunit	150.61	1.38511	0.0481007	0.200754	7.23467	0.47	#N/A	#N/A	#N/A
cg1113	cg1113	Conserved hypothetical protein	892.843	0.80107	0.0485455	0.202285	9.80226	-0.32	#N/A	#N/A	#N/A
cg0987	cg0987	Conserved hypothetical protein	338.698	1.39474	0.0487121	0.202682	8.40386	0.48	#N/A	#N/A	#N/A
cg1414	rbsD	ABC-type ribose transporter, uncharacterized component (TC 3.A.1.2.1)	81.5802	1.46409	0.0491164	0.203744	6.35015	0.55	#N/A	#N/A	#N/A
cg1595	uspA2	Universal stress protein UspA	366.189	0.726986	0.0490521	0.203744	8.51645	-0.46	#N/A	#N/A	#N/A
cg3111	cg3111	Putative secreted protein	31.0654	2.20381	0.0491822	0.203744	4.95724	1.14	#N/A	#N/A	#N/A
cg3041	cg3041	ABC-type putative multidrug transporter, permease subunit	331.882	0.619854	0.0492912	0.203899	8.37453	-0.69	#N/A	#N/A	#N/A
cg1870	ruvA	Holliday junction resolvasome DNA-binding subunit	337.289	1.43396	0.0494235	0.20415	8.39784	0.52	#N/A	#N/A	#N/A
cg0715	cg0715	Putative secreted protein	370.582	1.40444	0.0499974	0.206221	8.53365	0.49	#N/A	#N/A	#N/A
cg1538	coaE	Dephospho-CoA kinase	715.653	0.757858	0.0501989	0.206752	9.48312	-0.4	#N/A	#N/A	#N/A
cg2647	tig	Putative Trigger factor,invoved in cell division	5969.77	1.21419	0.0502949	0.206849	12.5435	0.28	#N/A	#N/A	#N/A
cg2640	benD	Putative 1,6-dihydroxycyclohexa-2,4-diene-1-carboxylate dehydrogenase	24.057	1.95884	0.0506133	0.207858	4.58839	0.97	#N/A	#N/A	#N/A
cg1564	rpmI	50S ribosomal protein L35	4999.02	1.31039	0.0507456	0.208101	12.2874	0.39	#N/A	#N/A	#N/A
cg0046	cg0046	ABC-type putative sugar transporter, ATPase subunit	312.851	0.742262	0.051247	0.208959	8.28933	-0.43	#N/A	#N/A	#N/A
cg0138	cg0138	ATP/GTP-binding protein	799.855	0.806642	0.0511723	0.208959	9.64359	-0.31	#N/A	#N/A	#N/A
cg0184	cg0184	Conserved hypothetical protein	754.349	0.747425	0.0512778	0.208959	9.55909	-0.42	#N/A	#N/A	#N/A
cg0482	gpmA	Phosphoglycerate mutase 1	8195.79	0.582367	0.051322	0.208959	13.0007	-0.78	#N/A	#N/A	#N/A
cg2329	cg2329	Putative flavin-dependent reductase	79.9077	1.67018	0.0510746	0.208959	6.32026	0.74	#N/A	#N/A	#N/A
cg2362	cg2362	Putative membrane protein	589.175	1.43396	0.0515432	0.20956	9.20255	0.52	#N/A	#N/A	#N/A
cg3425	cg3425	Conserved hypothetical protein	61.4671	1.77769	0.0516423	0.209663	5.94174	0.83	#N/A	#N/A	#N/A
cg4001	ssrA	SsrA peptide of tmRNA	87174.8	1.7411	0.0518597	0.210059	16.4116	0.8	#N/A	#N/A	#N/A
cg2301	cg2301	Putative antibiotic efflux permease, MFS-type	523.449	1.52626	0.0518874	0.210059	9.0319	0.61	#N/A	#N/A	#N/A
cg0530	cg0530	Hypothetical protein	74.7103	1.8025	0.052082	0.210357	6.22323	0.85	#N/A	#N/A	#N/A
cg2585	cg2585	Putative secreted protein	303.496	0.737135	0.0521338	0.210357	8.24553	-0.44	#N/A	#N/A	#N/A
cg3036	xthA	Exodeoxyribonuclease III	417.665	0.790041	0.0521828	0.210357	8.7062	-0.34	#N/A	#N/A	#N/A
cg3080	cg3080	secondary Na+/glutamate symporter	187.351	1.95884	0.0525004	0.211338	7.5496	0.97	#N/A	#N/A	#N/A
cg2462	cg2462	Putative transcriptional regulator, TetR-family	150.244	1.3566	0.0526003	0.211441	7.23116	0.44	#N/A	#N/A	#N/A
cg2739	cg2739	Putative multidrug efflux permease, MFS-type	109.527	1.90528	0.0531446	0.213328	6.77515	0.93	#N/A	#N/A	#N/A
cg0492	cg0492	Putative DNA-binding (excisionase) protein	1042.97	1.34723	0.0535027	0.213938	10.0265	0.43	#N/A	#N/A	#N/A
cg1698	hisG	ATP phosphoribosyltransferase	1325.47	0.76313	0.053473	0.213938	10.3723	-0.39	#N/A	#N/A	#N/A
cg2550	cg2550	ABC-type putative dipeptide/oligopeptide transporter, permease subunit	104.876	1.91853	0.0535222	0.213938	6.71254	0.94	#N/A	#N/A	#N/A
cg1616	cmk	Cytidylate kinase	722.585	1.41421	0.0537159	0.214412	9.49702	0.5	#N/A	#N/A	#N/A
cg1526	cg1526	Putative multidrug efflux permease, MFS-type	21.3475	2.14355	0.0538045	0.214464	4.41599	1.1	#N/A	#N/A	#N/A
cg0240	cg0240	Putative membrane protein	84.0417	1.43396	0.0543458	0.216319	6.39303	0.52	#N/A	#N/A	#N/A
cg2358	cg2358	Conserved hypothetical protein	22.5605	2.12874	0.054631	0.217151	4.49572	1.09	#N/A	#N/A	#N/A
cg0323	mnhE	Putative Na+/H+ antiporter, MnhE subunit	105.207	0.678302	0.0552108	0.218466	6.71709	-0.56	#N/A	#N/A	#N/A
cg0504	aroE	Putative shikimate 5-dehydrogenase	276.416	0.641713	0.0553457	0.218466	8.1107	-0.64	#N/A	#N/A	#N/A
cg0790	cg0790	flavoprotein disulfid reductase family protein	2135.87	0.80107	0.0552203	0.218466	11.0606	-0.32	#N/A	#N/A	#N/A
cg2307	cg2307	Putative membrane protein	625.457	0.795536	0.0550919	0.218466	9.28877	-0.33	#N/A	#N/A	#N/A
cg3420	sigM	RNA polymerase sigma factor, ECF-family	23.6943	1.85318	0.055303	0.218466	4.56647	0.89	#N/A	#N/A	#N/A
cg1716	tnp16b(ISCg16b)	Transposase	101.432	1.85318	0.0554629	0.218625	6.66437	0.89	#N/A	#N/A	#N/A
cg1757	tnp3b(ISCg3b)	Transposase	168.722	1.59107	0.0555788	0.218779	7.3985	0.67	#N/A	#N/A	#N/A
cg2601	cg2601	Pirin-related protein, putative pseudogen (C-terminal fragment)	65.5823	0.61132	0.0557453	0.219131	6.03523	-0.71	#N/A	#N/A	#N/A
cg3418	cg3418	Putative secreted protein	316.574	1.52626	0.0558361	0.219186	8.3064	0.61	#N/A	#N/A	#N/A
cg2084	cg2084	Putative RNA methyltransferase	625.197	0.784584	0.056081	0.219844	9.28817	-0.35	#N/A	#N/A	#N/A
cg2559	aceB	Malate synthase	844.282	0.607097	0.0562188	0.220081	9.72158	-0.72	#N/A	#N/A	#N/A
cg3039	cg3039	Putative Na+/phosphate symporter, phosphate:Na+ symporter (PNaS) family	353.637	1.36604	0.056388	0.22044	8.46612	0.45	#N/A	#N/A	#N/A
cg0292	tnp16a(ISCg16a)	Transposase	102.113	1.65864	0.0568978	0.221217	6.67403	0.73	#N/A	#N/A	#N/A
cg0531	menA	1,4-Dihydroxy-2-naphthoate octaprenyltransferase	71.6017	1.64718	0.0568872	0.221217	6.16192	0.72	#N/A	#N/A	#N/A
cg1096	cg1096	Hypothetical protein	759.837	1.51572	0.0568177	0.221217	9.56955	0.6	#N/A	#N/A	#N/A
cg2692	cg2692	Putative thioesterase	328.143	1.32869	0.0566773	0.221217	8.35818	0.41	#N/A	#N/A	#N/A
cg1790	pgk	3-Phosphoglycerate kinase	4458.4	0.737135	0.0570623	0.221407	12.1223	-0.44	#N/A	#N/A	#N/A
cg2803	cg2803	Conserved hypothetical protein	158.248	0.707107	0.0571021	0.221407	7.30604	-0.5	#N/A	#N/A	#N/A
cg1555	cg1555	DNA/RNA helicase, superfamily I	1260	1.49485	0.0573193	0.221712	10.2992	0.58	#N/A	#N/A	#N/A
cg2286	cg2286	Putative membrane protein, putative carbohydrate phosphorylase	7.8499	3.97237	0.0573366	0.221712	2.97267	1.99	#N/A	#N/A	#N/A
cg0254	cg0254	Putative secondary Na+/alanine symporter, alanine or glycine:cation symporter (AGCS) family	224.512	1.6358	0.0577448	0.222083	7.81065	0.71	#N/A	#N/A	#N/A
cg0438	cg0438	Putative glycosyltransferase	1690.92	0.768438	0.0577297	0.222083	10.7236	-0.38	#N/A	#N/A	#N/A
cg0843	cg0843	Putative helicase	755.523	1.27456	0.0577035	0.222083	9.56133	0.35	#N/A	#N/A	#N/A
cg2941	cg2941	Putative threonine efflux transporter, resistance to homoserine/threonine (RhtB) family	36.1661	2.63902	0.0577336	0.222083	5.17657	1.4	#N/A	#N/A	#N/A
cg0966	thyA	Probable thymidylate synthase	1333.46	0.732043	0.0583543	0.224125	10.381	-0.45	#N/A	#N/A	#N/A
cg1372	cg1372	Conserved hypothetical protein	219.731	0.737135	0.0586551	0.224976	7.7796	-0.44	#N/A	#N/A	#N/A
cg1027	dld	D-Lactate dehydrogenase	968.365	1.38511	0.0588361	0.225367	9.91941	0.47	#N/A	#N/A	#N/A
cg2403	qcrB	Cytochrome b	12769	0.726986	0.0592592	0.226378	13.6404	-0.46	#N/A	#N/A	#N/A
cg2517	hemN	Coproporphyrinogen oxidase	221.467	1.37554	0.0592003	0.226378	7.79095	0.46	#N/A	#N/A	#N/A
cg2899	cg2899	Putative transcriptional regulator, LysR-family	227.662	1.36604	0.0594085	0.226644	7.83075	0.45	#N/A	#N/A	#N/A
cg3115	cysD	Sulfate adenylyltransferase subunit 2	2219.37	0.726986	0.0595133	0.22674	11.1159	-0.46	#N/A	#N/A	#N/A
cg0089	citA	Two-component system, sensory histidine kinase involved in regulation of citrate utilization	307.879	1.32869	0.0596369	0.226907	8.26622	0.41	#N/A	#N/A	#N/A
cg0534	cg0534	Putative integral membrane protein	50.997	0.61132	0.06001	0.227415	5.67234	-0.71	#N/A	#N/A	#N/A
cg1793	cg1793	Conserved hypothetical protein	955.313	0.757858	0.0599502	0.227415	9.89983	-0.4	#N/A	#N/A	#N/A
cg2802	'crcB	Putative membrane protein, CrcB-like protein, putative pseudogene (C-terminal fragment)	12.907	2.39496	0.0598954	0.227415	3.69008	1.26	#N/A	#N/A	#N/A
cg1232	cg1232	Conserved hypothetical protein, LmbE-family	528.467	1.37554	0.0603607	0.228136	9.04567	0.46	#N/A	#N/A	#N/A
cg2412	cg2412	Conserved putative membrane protein	415.728	1.37554	0.0603367	0.228136	8.6995	0.46	#N/A	#N/A	#N/A
cg0468	cg0468	ABC-type putative hemin transporter, permease subunit	54.8982	1.46409	0.0605291	0.22832	5.77869	0.55	#N/A	#N/A	#N/A
cg0759	prpD2	2-Methylcitrate dehydratase, involved in propionate catabolism	2397.98	0.295248	0.0605698	0.22832	11.2276	-1.76	#N/A	#N/A	#N/A
cg0989	rpsN	30S ribosomal protein S14	7697.78	1.37554	0.0607094	0.228543	12.9102	0.46	#N/A	#N/A	#N/A
cg0366	cg0366	Conserved putative membrane protein	16.6338	1.98618	0.0609477	0.229138	4.05604	0.99	#N/A	#N/A	#N/A
cg0426	tnp17a(ISCg17a)	Transposase, putative pseudogene	28.6498	1.71713	0.0614075	0.229955	4.84045	0.78	#N/A	#N/A	#N/A
cg1320	lipP	Conserved putative membrane protein	39.5743	0.543367	0.0613922	0.229955	5.30649	-0.88	#N/A	#N/A	#N/A
cg2953	cg2953	Putative 4-hydroxybenzaldehyde dehydrogenase	765.107	1.40444	0.061281	0.229955	9.57952	0.49	#N/A	#N/A	#N/A
cg2214	cg2214	Putative Fe-S-cluster redox enzyme	1160.92	1.31951	0.0615347	0.230128	10.1811	0.4	#N/A	#N/A	#N/A
cg0269	cg0269	Conserved hypothetical protein	253.193	1.32869	0.0617471	0.23062	7.98409	0.41	#N/A	#N/A	#N/A
cg1742	cg1742	Conserved hypothetical protein, containing an ACT-domain	205.378	0.747425	0.061831	0.23063	7.68214	-0.42	#N/A	#N/A	#N/A
cg0502	qsuB	putative dehydroshikimate dehydratase, 2 domain protein	156.171	1.38511	0.0620958	0.231153	7.28698	0.47	#N/A	#N/A	#N/A
cg1394	speE2	Putative spermidine synthase	155.481	0.76313	0.0622149	0.231153	7.28059	-0.39	#N/A	#N/A	#N/A
cg2658	rpi	Ribose-5-phosphate isomerase	756.753	0.747425	0.0621585	0.231153	9.56368	-0.42	#N/A	#N/A	#N/A
cg3363	trpB	Tryptophan synthase beta chain	237.068	0.707107	0.0623289	0.231275	7.88916	-0.5	#N/A	#N/A	#N/A
cg3021	tpdA	putative thiol precursor dipeptidase	1647.33	0.687771	0.0624632	0.231472	10.6859	-0.54	#N/A	#N/A	#N/A
cg0851	cg0851	Hypothetical protein	13.4054	2.51403	0.0626623	0.231908	3.74474	1.33	#N/A	#N/A	#N/A
cg0490	proC	Pyrroline-5-carboxylate reductase	793.207	0.806642	0.0630287	0.232734	9.63155	-0.31	#N/A	#N/A	#N/A
cg0867	cg0867	Putative ribosome-associated protein Y (PSrp-1)	4436.12	0.697372	0.063131	0.232734	12.1151	-0.52	#N/A	#N/A	#N/A
cg1289	cg1289	Putative multidrug efflux permease, MFS-type	182.632	1.52626	0.0630863	0.232734	7.5128	0.61	#N/A	#N/A	#N/A
cg3367	cg3367	ABC-type putative multidrug transporter, ATPase subunit	141.002	0.602904	0.0633068	0.23308	7.13957	-0.73	#N/A	#N/A	#N/A
cg3357	trpP	Permease, tryptophan-specific	697.824	1.48452	0.0635713	0.233752	9.44672	0.57	#N/A	#N/A	#N/A
cg0536	cg0536	Putative 5-dehydro-4-deoxyglucarate dehydratase	218.324	0.602904	0.0637389	0.233867	7.77033	-0.73	#N/A	#N/A	#N/A
cg3085	cg3085	Putative monooxygenase	245.045	0.721965	0.063767	0.233867	7.93691	-0.47	#N/A	#N/A	#N/A
cg1224	cg1224	Conserved hypothetical protein	83.7242	1.48452	0.0639821	0.234249	6.38757	0.57	#N/A	#N/A	#N/A
cg2985	hpt	Hypoxanthine phosphoribosyltransferase	926.411	0.664343	0.0640357	0.234249	9.85551	-0.59	#N/A	#N/A	#N/A
cg0048	ppiA	Peptidyl-prolyl cis-trans isomerase B	3883.99	0.768438	0.0645544	0.235843	11.9233	-0.38	#N/A	#N/A	#N/A
cg0212	cg0212	Conserved hypothetical protein	67.1832	0.659754	0.0651238	0.236093	6.07003	-0.6	#N/A	#N/A	#N/A
cg0957	fas-IB	Fatty acid synthase	16075.3	0.659754	0.0652035	0.236093	13.9726	-0.6	#N/A	#N/A	#N/A
cg1143	cg1143	Putative transcriptional regulator, GntR-family	141.426	0.712025	0.0649223	0.236093	7.14391	-0.49	#N/A	#N/A	#N/A
cg1371	cg1371	Putative nuclease, RecB-family	764.695	0.806642	0.0649319	0.236093	9.57874	-0.31	#N/A	#N/A	#N/A
cg2799	cg2799	Putative secreted protein	1537.21	0.624165	0.0647775	0.236093	10.5861	-0.68	#N/A	#N/A	#N/A
cg2901	cg2901	Putative poly(3-hydroxyalkanoate) depolymerase	51.3329	1.7411	0.0650513	0.236093	5.68181	0.8	#N/A	#N/A	#N/A
cg3246	cg3246	Putative transcriptional regulator, MarR-family	120.24	0.650671	0.0649723	0.236093	6.90977	-0.62	#N/A	#N/A	#N/A
cg2242	cg2242	Putative transcriptional regulator, LacI-family	105.779	1.47427	0.065424	0.23659	6.72492	0.56	#N/A	#N/A	#N/A
cg0316	cg0316	Putative secreted protein	132.823	0.68302	0.0658897	0.23707	7.05336	-0.55	#N/A	#N/A	#N/A
cg0914	ftsE	Cell division ATP-binding protein FtsE-family	270.971	0.76313	0.0658584	0.23707	8.082	-0.39	#N/A	#N/A	#N/A
cg3308	rpsF	30S ribosomal protein S6	5569.19	1.60214	0.0656728	0.23707	12.4433	0.68	#N/A	#N/A	#N/A
cg3412	azlD	Putative permease, branched-chain amino acid permease (azaleucine resistance)	44.3855	1.64718	0.0657506	0.23707	5.47202	0.72	#N/A	#N/A	#N/A
cg2482	cg2482	Hypothetical protein	49.4389	1.97247	0.0661014	0.237531	5.62757	0.98	#N/A	#N/A	#N/A
cg0566	gabT	Putative 4-aminobutyrate aminotransferase, AT class II	44.8202	0.628507	0.06627	0.237749	5.48608	-0.67	#N/A	#N/A	#N/A
cg1582	argB	Acetylglutamate kinase	947.182	1.42405	0.0663293	0.237749	9.8875	0.51	#N/A	#N/A	#N/A
cg0453	cg0453	Putative membrane protein	378.816	1.29235	0.0668726	0.239396	8.56535	0.37	#N/A	#N/A	#N/A
cg2151	cg2151	Conserved hypothetical protein, Similar to phage shock protein A	2087.41	1.42405	0.0670905	0.239874	11.0275	0.51	#N/A	#N/A	#N/A
cg1632	cg1632	Conserved hypothetical protein	515.757	1.28343	0.0673382	0.240021	9.01055	0.36	#N/A	#N/A	#N/A
cg1774	tkt	Transketolase	4309.24	0.742262	0.0673848	0.240021	12.0732	-0.43	#N/A	#N/A	#N/A
cg1822	cg1822	Conserved hypothetical protein	482.867	0.655197	0.0673757	0.240021	8.91548	-0.61	#N/A	#N/A	#N/A
cg2925	ptsS	Phosphotransferase system (PTS), sucrose-specific enzyme IIBCA component	12634.2	0.726986	0.0675248	0.240219	13.625	-0.46	#N/A	#N/A	#N/A
cg0776	cg0776	ABC-type putative iron-siderophore transporter, substrate-binding lipoprotein	216.9	1.79005	0.0681179	0.240501	7.76088	0.84	#N/A	#N/A	#N/A
cg1336	cg1336	Putative secreted protein	36.4236	1.55833	0.0676939	0.240501	5.1868	0.64	#N/A	#N/A	#N/A
cg2533	cg2533	Conserved hypothetical protein	110.915	1.69349	0.0678636	0.240501	6.79331	0.76	#N/A	#N/A	#N/A
cg2779	serB	Phosphoserine phosphatase	799.819	1.41421	0.0681073	0.240501	9.64353	0.5	#N/A	#N/A	#N/A
cg3108	cg3108	Putative secreted protein	15.5169	2.42839	0.0679243	0.240501	3.95577	1.28	#N/A	#N/A	#N/A
cg3159	cg3159	Putative universal stress protein UspA or related nucleotide-binding protein	395.875	0.68302	0.0679955	0.240501	8.6289	-0.55	#N/A	#N/A	#N/A
cg3208	cg3208	Putative amidase	112.255	1.50525	0.0682002	0.240501	6.81063	0.59	#N/A	#N/A	#N/A
cg3318	cg3318	Conserved hypothetical protein	357.721	1.59107	0.06828	0.240501	8.48269	0.67	#N/A	#N/A	#N/A
cg2484	cg2484	Hypothetical protein	77.0779	0.707107	0.0688925	0.242359	6.26825	-0.5	#N/A	#N/A	#N/A
cg1282	cg1282	Conserved hypothetical protein	1121.43	1.28343	0.0692477	0.242708	10.1311	0.36	#N/A	#N/A	#N/A
cg2609	valS	Valyl-tRNA synthetase	2240.98	0.790041	0.069228	0.242708	11.1299	-0.34	#N/A	#N/A	#N/A
cg3286	cg3286	Putative secreted protein	162.427	1.60214	0.069218	0.242708	7.34365	0.68	#N/A	#N/A	#N/A
cg2422	lipB	Lipoyltransferase	567.691	1.32869	0.0699363	0.24482	9.14896	0.41	#N/A	#N/A	#N/A
cg0909	cg0909	Hypothetical protein	79.6574	0.673617	0.0701549	0.245283	6.31574	-0.57	#N/A	#N/A	#N/A
cg2620	clpX	ATP-dependent clp protease ATPase subunit	1297.34	1.38511	0.0704839	0.24583	10.3413	0.47	#N/A	#N/A	#N/A
cg3366	rmpA	Phosphotransferase system (PTS), putative ribitol/mannitol-specific enzyme IIAB component	564.621	0.692555	0.0704803	0.24583	9.14114	-0.53	#N/A	#N/A	#N/A
cg3174	mmpL1	Putative multidrug efflux protein, resistance-nodulation-cell division (RND) superfamily	1211.06	1.22264	0.070639	0.246069	10.2421	0.29	#N/A	#N/A	#N/A
cg2425	cg2425	Putative permease	560.992	0.692555	0.0713011	0.248072	9.13184	-0.53	#N/A	#N/A	#N/A
cg2400	cg2400	Putative glycosyltransferase	468.202	1.23114	0.0714618	0.248328	8.87099	0.3	#N/A	#N/A	#N/A
cg1758	cg1758	Putative membrane protein	194.595	0.737135	0.0715551	0.248349	7.60433	-0.44	#N/A	#N/A	#N/A
cg3219	ldh	L-Lactate dehydrogenase	39.8974	1.58008	0.0719407	0.249079	5.31822	0.66	#N/A	#N/A	#N/A
cg3287	cg3287	Putative secreted multicopper oxidase	73.5742	1.51572	0.071874	0.249079	6.20113	0.6	#N/A	#N/A	#N/A
cg1736	cg1736	Putative membrane protein	208.301	1.45397	0.0727468	0.251564	7.70252	0.54	#N/A	#N/A	#N/A
cg2110	cg2110	Putative membrane protein	425.885	1.29235	0.0728356	0.251566	8.73432	0.37	#N/A	#N/A	#N/A
cg1039	ispE	Isopentenyl monophosphate kinase	239.429	1.39474	0.0730411	0.251571	7.90345	0.48	#N/A	#N/A	#N/A
cg1298	cydC	ABC-type putative multidrug/protein/lipid transporter, ATPase and permease subunit	112.551	1.38511	0.0731022	0.251571	6.81444	0.47	#N/A	#N/A	#N/A
cg2566	cg2566	Putative secreted protein	115.224	1.3566	0.0729293	0.251571	6.84829	0.44	#N/A	#N/A	#N/A
cg1300	cydB	Cytochrome d ubiquinol oxidase subunit II	116.789	1.38511	0.0732789	0.251874	6.86776	0.47	#N/A	#N/A	#N/A
cg2324	cg2324	Conserved hypothetical protein	423.78	0.655197	0.073414	0.252034	8.72717	-0.61	#N/A	#N/A	#N/A
cg0679	cg0679	Conserved hypothetical protein	55.7688	1.7411	0.0736376	0.252266	5.80139	0.8	#N/A	#N/A	#N/A
cg2525	cg2525	Putative membrane protein	98.6441	1.33793	0.0736589	0.252266	6.62416	0.42	#N/A	#N/A	#N/A
cg1317	cg1317	Conserved hypothetical protein	520.815	0.784584	0.0737984	0.25244	9.02463	-0.35	#N/A	#N/A	#N/A
cg0636	cg0636	Putative membrane protein	49.0306	1.49485	0.0744615	0.253758	5.61561	0.58	#N/A	#N/A	#N/A
cg0934	cg0934	Conserved hypothetical protein	138.358	1.36604	0.0745157	0.253758	7.11226	0.45	#N/A	#N/A	#N/A
cg1613	sseA2	Rhodanese-related sulfurtransferase	926.965	0.773782	0.0743252	0.253758	9.85637	-0.37	#N/A	#N/A	#N/A
cg1626	cg1626	Conserved hypothetical protein	62.4469	1.59107	0.0745403	0.253758	5.96456	0.67	#N/A	#N/A	#N/A
cg0892	cg0892	Conserved hypothetical protein	1395.07	0.716978	0.0748994	0.254676	10.4461	-0.48	#N/A	#N/A	#N/A
cg0483	cgtS4	Two-component system, sensory histidine kinase	2451.34	0.702222	0.0750367	0.254838	11.2594	-0.51	#N/A	#N/A	#N/A
cg2943	cg2943	Putative membrane protein	84.1196	1.70527	0.0752434	0.255236	6.39437	0.77	#N/A	#N/A	#N/A
cg1837	cg1837	Putative endonuclease involved in recombination	451.413	0.747425	0.0757204	0.256548	8.8183	-0.42	#N/A	#N/A	#N/A
cg0441	lpd	Dihydrolipoamide dehydrogenase	4825.84	1.27456	0.0759343	0.256662	12.2366	0.35	#N/A	#N/A	#N/A
cg2720	lppS	Conserved putative secreted lipoprotein, ErfK/YbiS/YcfS/YnhG-family	3891.98	1.25701	0.0758969	0.256662	11.9263	0.33	#N/A	#N/A	#N/A
cg2634	catC	Putative muconolactone delta-isomerase	115.889	0.721965	0.0760635	0.256702	6.85659	-0.47	#N/A	#N/A	#N/A
cg2908	cg2908	Putative membrane protein	83.5725	1.64718	0.0761265	0.256702	6.38496	0.72	#N/A	#N/A	#N/A
cg1876	cg1876	Glycosyltransferase	106.635	1.38511	0.0762239	0.256726	6.73654	0.47	#N/A	#N/A	#N/A
cg0853	cg0853	Conserved hypothetical protein	212.742	1.45397	0.0765073	0.256769	7.73296	0.54	#N/A	#N/A	#N/A
cg1265	cg1265	Conserved hypothetical protein	1075.46	1.34723	0.076494	0.256769	10.0707	0.43	#N/A	#N/A	#N/A
cg2927	scrB	Beta-fructofuranosidase	1192.72	0.757858	0.0764255	0.256769	10.22	-0.4	#N/A	#N/A	#N/A
cg3268	cg3268	Putative membrane protein, putative pseudogene	28.2218	0.582367	0.0770683	0.258347	4.81874	-0.78	#N/A	#N/A	#N/A
cg1560	uvrA	Excinuclease ABC, ATPase subunit A	1745.97	1.45397	0.0779644	0.260578	10.7698	0.54	#N/A	#N/A	#N/A
cg2543	glcD	Putative (S)-2-hydroxy-acid oxidase	215.141	1.28343	0.0780086	0.260578	7.74914	0.36	#N/A	#N/A	#N/A
cg3396	cg3396	Putative membrane protein, stomatin/prohibitin homolog-like	282.469	1.47427	0.0779645	0.260578	8.14195	0.56	#N/A	#N/A	#N/A
cg2568	dctM	Putative secondary C4-dicarboxylate transporter permease, tripartite ATP-independent transporter (TRAP-T) family	51.9411	1.81504	0.0781342	0.260691	5.69881	0.86	#N/A	#N/A	#N/A
cg1172	cg1172	Conserved hypothetical protein, putative plasmid maintenance system killer protein	778.109	1.42405	0.078899	0.262935	9.60383	0.51	#N/A	#N/A	#N/A
cg1291	cg1291	Putative membrane protein	301.941	1.89212	0.0791171	0.263354	8.23812	0.92	#N/A	#N/A	#N/A
cg2333	treZ	4-Alpha-D-((1->4)-alpha-D-glucano)trehalose trehalohydrolase	1938.17	0.539614	0.0796433	0.264795	10.9205	-0.89	#N/A	#N/A	#N/A
cg1025	cg1025	Hypothetical protein	4.27894	3.27161	0.0802441	0.266482	2.09725	1.71	#N/A	#N/A	#N/A
cg0247	cg0247	Conserved hypothetical protein	92.2717	1.34723	0.0803851	0.266639	6.52782	0.43	#N/A	#N/A	#N/A
cg2851	cg2851	Branched-chain amino acid aminotransferase, AT class III/4-amino-4-deoxychorismate lyase	442.239	0.76313	0.0805554	0.266893	8.78868	-0.39	#N/A	#N/A	#N/A
cg0674	rpsI	30S ribosomal protein S9	7980.2	1.18921	0.0810141	0.2679	12.9622	0.25	#N/A	#N/A	#N/A
cg3424	cwlM	N-Acetylmuramoyl-L-alanine amidase	3007.9	0.721965	0.0810477	0.2679	11.5545	-0.47	#N/A	#N/A	#N/A
cg2132	cg2132	Conserved hypothetical protein	1292.53	0.768438	0.0812529	0.268266	10.336	-0.38	#N/A	#N/A	#N/A
cg3368	cg3368	ABC-type putative multidrug transporter, permease subunit	161.859	0.641713	0.0818028	0.269769	7.33859	-0.64	#N/A	#N/A	#N/A
cg1369	atpC	ATP synthase F1, epsilon chain	1484.88	1.26576	0.0820495	0.270269	10.5361	0.34	#N/A	#N/A	#N/A
cg0407	cg0407	Putative secreted protein	236.94	1.38511	0.0825018	0.270819	7.88838	0.47	#N/A	#N/A	#N/A
cg0737	metQ	ABC-type methionine transporter, substrate-binding lipoprotein (TC 3.A.1.24.1)	7895.86	0.692555	0.0823192	0.270819	12.9469	-0.53	#N/A	#N/A	#N/A
cg1479	glgP1	Putative glycogen phosphorylase	22020.7	0.68302	0.082427	0.270819	14.4266	-0.55	#N/A	#N/A	#N/A
cg4020	cg4020		12.9992	2.2974	0.0830151	0.27219	3.70035	1.2	#N/A	#N/A	#N/A
cg1476	thiC	Thiamine biosynthesis protein ThiC	16812.5	0.547147	0.0831351	0.27227	14.0372	-0.87	#N/A	#N/A	#N/A
cg0095	bioB	Biotin synthase	430.908	1.42405	0.0833428	0.272437	8.75124	0.51	#N/A	#N/A	#N/A
cg1308	cg1308	Putative transcriptional regulator, TetR-family	97.5469	0.726986	0.0833777	0.272437	6.60802	-0.46	#N/A	#N/A	#N/A
cg1181	cg1181	Glycosyltransferase, probably involved in cell wall biogenesis	317.017	0.80107	0.0835174	0.272518	8.30841	-0.32	#N/A	#N/A	#N/A
cg1350	mob	Putative molybdopterin-guanine dinucleotide biosynthesis protein	94.7952	1.45397	0.0835939	0.272518	6.56674	0.54	#N/A	#N/A	#N/A
cg0144	rbtT	Putative sugar/metabolite permease, MFS-type	40.5049	1.61328	0.0841263	0.273704	5.34003	0.69	#N/A	#N/A	#N/A
cg1105	lysI	Low capacity L-Lysine antiporter	79.2397	1.43396	0.0841501	0.273704	6.30815	0.52	#N/A	#N/A	#N/A
cg0730	crtX	Carotenoid glycosyl transferase	382.874	0.779165	0.0843491	0.273748	8.58073	-0.36	#N/A	#N/A	#N/A
cg1280	odhA	2-Oxoglutarate dehydrogenase, E1 component	4995.28	0.68302	0.0843559	0.273748	12.2864	-0.55	#N/A	#N/A	#N/A
cg2593	cg2593	Putative secreted or membrane protein	310.045	0.598739	0.0849122	0.275239	8.27634	-0.74	#N/A	#N/A	#N/A
cg1700	cg1700	Putative phosphatase/phosphohexomutase	873.053	0.795536	0.0854224	0.276578	9.76993	-0.33	#N/A	#N/A	#N/A
cg2878	purD	Phosphoribosylamine--glycine ligase	781.42	1.39474	0.0859014	0.277682	9.60995	0.48	#N/A	#N/A	#N/A
cg2936	cg2936	Putative transcriptional regulator, GntR-family	140.759	0.757858	0.0859586	0.277682	7.13709	-0.4	#N/A	#N/A	#N/A
cg2284	galT	Galactose-1-phosphate uridylyltransferase	273.17	0.757858	0.0862031	0.278156	8.09365	-0.4	#N/A	#N/A	#N/A
cg0246	cg0246	Glycosyl transferase	265.3	1.48452	0.0871282	0.280506	8.05148	0.57	#N/A	#N/A	#N/A
cg1218	cg1218	ADP-ribose pyrophosphatase	1770.53	0.510506	0.087116	0.280506	10.79	-0.97	#N/A	#N/A	#N/A
cg2860	cg2860	Putative acyl-CoA thioester hydrolase-related protein	890.722	0.806642	0.0874165	0.281116	9.79883	-0.31	#N/A	#N/A	#N/A
cg0063	cg0063	Putative secreted protein, FHA domain	1091.07	0.82932	0.0877337	0.281291	10.0915	-0.27	#N/A	#N/A	#N/A
cg0275	mgtE2	Putative Mg2+/Co2+/Ni2+ transporter, Mg2+ transporter-E (MgtE) family	300.2	1.37554	0.0875791	0.281291	8.22978	0.46	#N/A	#N/A	#N/A
cg3384	cg3384	Putative transcriptional regulator, TetR-family	201.268	1.42405	0.0877677	0.281291	7.65297	0.51	#N/A	#N/A	#N/A
cg0779	trpS	Tryptophanyl-tRNA synthetase	1104.83	0.721965	0.0880374	0.281522	10.1096	-0.47	#N/A	#N/A	#N/A
cg1836	cg1836	Conserved hypothetical protein, secreted solute-binding protein, aminodeoxychorismate lyase-like	818.98	0.664343	0.087946	0.281522	9.67769	-0.59	#N/A	#N/A	#N/A
cg0511	cg0511	Hypothetical protein	246.229	0.784584	0.0884388	0.281954	7.94386	-0.35	#N/A	#N/A	#N/A
cg1006	cg1006	Putative acetyltransferase	176.926	1.31039	0.0885688	0.281954	7.467	0.39	#N/A	#N/A	#N/A
cg1098	cg1098	Putative transcriptional regulator, TetR-family	158.713	1.37554	0.0885423	0.281954	7.31028	0.46	#N/A	#N/A	#N/A
cg2507	cg2507	Putative membrane protein	221.392	0.737135	0.0885675	0.281954	7.79046	-0.44	#N/A	#N/A	#N/A
cg1728	cg1728	Conserved hypothetical protein	570.052	1.37554	0.0896397	0.284725	9.15495	0.46	#N/A	#N/A	#N/A
cg3132	cg3132	Putative membrane protein	691.582	1.24833	0.0897393	0.284725	9.43376	0.32	#N/A	#N/A	#N/A
cg3354	cg3354	3-hydroxybenzoate 6-monooxygenase	16.4175	2.75108	0.0897167	0.284725	4.03716	1.46	#N/A	#N/A	#N/A
cg0578	cg0578	Putative membrane protein	14.9592	2.28153	0.0903019	0.285872	3.90296	1.19	#N/A	#N/A	#N/A
cg3331	ogt	Methylated-DNA--[protein]-cysteine S-methyltransferase	361.531	0.790041	0.0902799	0.285872	8.49798	-0.34	#N/A	#N/A	#N/A
cg0177	cg0177	Hypothetical protein	2058.05	0.554785	0.0906142	0.286421	11.0071	-0.85	#N/A	#N/A	#N/A
cg1690	dop	Pup deamidase	535.012	0.817902	0.0906766	0.286421	9.06343	-0.29	#N/A	#N/A	#N/A
cg0385	bglS'	Beta-glucosidase, putative pseudogene (N-terminal fragment)	111.334	1.6358	0.0910485	0.286959	6.79875	0.71	#N/A	#N/A	#N/A
cg3044	cg3044	Putative membrane protein	344.033	1.27456	0.0909828	0.286959	8.4264	0.35	#N/A	#N/A	#N/A
cg0750	folD	Methylenetetrahydrofolate dehydrogenase (NADP(+))/methenyltetrahydrofolate cyclohydrolase	941.504	1.26576	0.0920176	0.289692	9.87882	0.34	#N/A	#N/A	#N/A
cg1714	cg1714	Hypothetical protein	53.8112	1.44393	0.0924601	0.289871	5.74983	0.53	#N/A	#N/A	#N/A
cg1847	cg1847	Conserved hypothetical protein	148.149	0.646176	0.0922992	0.289871	7.21091	-0.63	#N/A	#N/A	#N/A
cg2852	cg2852	putative folate-binding protein implicated in RNA modification or replication initiation; YgfZ homolog	1514.96	1.39474	0.0924818	0.289871	10.5651	0.48	#N/A	#N/A	#N/A
cg2924	cysS	Cysteine--tRNA ligase	4861.96	0.76313	0.0924667	0.289871	12.2473	-0.39	#N/A	#N/A	#N/A
cg1231	chaA	Putative secondary Na+/Ca2+ antiporter, Ca2+:cation antiporter (CaCA) Family	1123.37	1.33793	0.092715	0.290283	10.1336	0.42	#N/A	#N/A	#N/A
cg1681	pepE	Proline dipeptidase	496.082	0.795536	0.0928446	0.290369	8.95443	-0.33	#N/A	#N/A	#N/A
cg0944	cg0944	Putative xanthine/uracil symporter, nucleobase:cation symporter-2 (NCS2) family	678.146	1.25701	0.0935555	0.292072	9.40545	0.33	#N/A	#N/A	#N/A
cg1478	cg1478	Hypothetical protein	7902.83	1.69349	0.0935945	0.292072	12.9482	0.76	#N/A	#N/A	#N/A
cg0238	cg0238	FAD/FMN-containing dehydrogenase	2681.97	0.726986	0.0937428	0.292215	11.3891	-0.46	#N/A	#N/A	#N/A
cg2111	hrpA	Putative ATP-dependent helicase	823.351	1.23114	0.094063	0.292892	9.68536	0.3	#N/A	#N/A	#N/A
cg3166	cg3166	Putative glycosyltransferase	197.944	1.41421	0.0945968	0.294232	7.62895	0.5	#N/A	#N/A	#N/A
cg1447	cg1447	Putative secondary Co2+/Zn2+/Cd2+ efflux transporter, cation diffusion facilitator (CDF) family	309.221	1.38511	0.0953421	0.296033	8.27249	0.47	#N/A	#N/A	#N/A
cg3321	cg3321	ABC-type transporter, ATPase and permease subunit	90.8178	1.48452	0.0953838	0.296033	6.5049	0.57	#N/A	#N/A	#N/A
cg3090	cg3090	Conserved hypothetical protein	339.132	1.25701	0.0954985	0.296066	8.40571	0.33	#N/A	#N/A	#N/A
cg3312	cg3312	Putative membrane protein	313.922	1.36604	0.0960716	0.297519	8.29426	0.45	#N/A	#N/A	#N/A
cg0413	cmt1	Trehalose corynomycolyl transferase	7616	0.757858	0.0964728	0.298437	12.8948	-0.4	#N/A	#N/A	#N/A
cg1569	ugpE	ABC-type sn-glycerol-3-phosphate transporter, permease subunit (TC 3.A.1.1.3)	39.048	1.59107	0.0969271	0.298926	5.28718	0.67	#N/A	#N/A	#N/A
cg2856	purM	Putative phosphoribosyl aminoimidazole synthetase	1694.3	0.697372	0.0967573	0.298926	10.7265	-0.52	#N/A	#N/A	#N/A
cg3180	cg3180	Putative secreted protein	1455.74	0.747425	0.0969462	0.298926	10.5075	-0.42	#N/A	#N/A	#N/A
cg0133	cg0133	Putative p-aminobenzoyl-glutamate transporter, anion permease ArsB/NhaD family	263.377	1.29235	0.0972246	0.299243	8.04099	0.37	#N/A	#N/A	#N/A
cg3167	cg3167	Hypothetical protein	89.303	1.38511	0.0972592	0.299243	6.48064	0.47	#N/A	#N/A	#N/A
cg2289	glgP2	Phosphorylase	92.8344	1.71713	0.0975331	0.299761	6.53659	0.78	#N/A	#N/A	#N/A
cg1158	cg1158	Putative secreted protein	635.71	0.768438	0.0977442	0.299763	9.31222	-0.38	#N/A	#N/A	#N/A
cg1386	fixA	Putative electron transfer flavoprotein, beta subunit	693.367	1.3566	0.0977122	0.299763	9.43748	0.44	#N/A	#N/A	#N/A
cg0700	guaB3	IMP dehydrogenase/GMP reductase	854.138	1.34723	0.0978889	0.299884	9.73833	0.43	#N/A	#N/A	#N/A
cg3255	uspA3	Universal stress protein E	1504.22	1.26576	0.0980122	0.299938	10.5548	0.34	#N/A	#N/A	#N/A
cg2963	clpC	Putative ATP-dependent protease (heat shock protein)	5070.31	0.806642	0.0982815	0.30044	12.3079	-0.31	#N/A	#N/A	#N/A
cg0049	cg0049	Putative membrane protein, Rhomboid-family	125.722	1.32869	0.0986284	0.300689	6.97409	0.41	#N/A	#N/A	#N/A
cg0135	cg0135	Putative membrane protein	80.2191	1.76541	0.0986802	0.300689	6.32587	0.82	#N/A	#N/A	#N/A
cg0823	ntaA	Putative nitrilotriacetate monooxygenase, subunit A	55.6265	1.6245	0.098516	0.300689	5.7977	0.7	#N/A	#N/A	#N/A
cg1348	cg1348	Putative membrane protein, containing a CBS domain	168.026	1.30134	0.0993484	0.302095	7.39254	0.38	#N/A	#N/A	#N/A
cg3279	cg3279	Putative dehydrogenase, putative pseudogene	53.4704	1.44393	0.0993538	0.302095	5.74067	0.53	#N/A	#N/A	#N/A
cg0649	map1	Methionine aminopeptidase	230.669	1.38511	0.0997973	0.30312	7.84968	0.47	#N/A	#N/A	#N/A
cg1744	pacL	Putative cation transporting P-type ATPase	308.58	0.737135	0.0999738	0.303332	8.2695	-0.44	#N/A	#N/A	#N/A
cg0072	cg0072	Conserved putative membrane protein	29.2587	1.87905	0.10076	0.305393	4.87079	0.91	#N/A	#N/A	#N/A
cg0960	cg0960	Hypothetical protein	22.1665	1.90528	0.101175	0.306325	4.47031	0.93	#N/A	#N/A	#N/A
cg0272	cg0272	Putative transcriptional regulator, LysR-family	86.6275	0.659754	0.101703	0.307561	6.43675	-0.6	#N/A	#N/A	#N/A
cg0820	purE	Phosphoribosylaminoimidazole carboxylase, catalytic subunit	253.598	1.27456	0.1018	0.307561	7.9864	0.35	#N/A	#N/A	#N/A
cg0597	rplW	50S ribosomal protein L23	5896.34	0.628507	0.101993	0.307688	12.5256	-0.67	#N/A	#N/A	#N/A
cg1504	cg1504	ABC-type putative amino acid transporter, substrate-binding lipoprotein	279.5	1.3566	0.102166	0.307688	8.12671	0.44	#N/A	#N/A	#N/A
cg3015	cg3015	Hypothetical protein	505.132	1.23971	0.102117	0.307688	8.98052	0.31	#N/A	#N/A	#N/A
cg1703	cg1703	Putative FAD-dependent pyridine nucleotide-disulphide oxidoreductase	386.325	1.23114	0.10246	0.307921	8.59367	0.3	#N/A	#N/A	#N/A
cg2128	cg2128	Putative membrane protein	224.109	1.34723	0.102445	0.307921	7.80806	0.43	#N/A	#N/A	#N/A
cg1590	cg1590	Conserved putative secreted protein	133.18	0.773782	0.102674	0.308238	7.05724	-0.37	#N/A	#N/A	#N/A
cg0112	ureR	Putative transcriptional regulator, MarR-family	91.2221	1.36604	0.102978	0.308367	6.51131	0.45	#N/A	#N/A	#N/A
cg0283	cg0283	Putative membrane protein	88.2884	1.3566	0.103042	0.308367	6.46415	0.44	#N/A	#N/A	#N/A
cg2423	lipA	Lipoyl synthetase	2535.33	0.737135	0.102937	0.308367	11.308	-0.44	#N/A	#N/A	#N/A
cg0780	cg0780	Membrane protein, ribonuclease BN-like family	416.199	1.23114	0.103229	0.308489	8.70113	0.3	#N/A	#N/A	#N/A
cg1435	ilvB	Acetohydroxy acid synthase (AHAS), large subunit	4971.5	0.721965	0.1033	0.308489	12.2795	-0.47	#N/A	#N/A	#N/A
cg0308	cg0308	Putative membrane protein	488.387	1.30134	0.103629	0.308503	8.93188	0.38	#N/A	#N/A	#N/A
cg1313	cg1313	Putative secreted lipoprotein	67.7005	0.702222	0.10361	0.308503	6.08109	-0.51	#N/A	#N/A	#N/A
cg2829	murA2	UDP-N-acetylglucosamine 1-carboxyvinyltransferase	1656.09	0.768438	0.103506	0.308503	10.6936	-0.38	#N/A	#N/A	#N/A
cg1768	cg1768	ABC-type putative multidrug transporter, permease subunit	82.6071	1.36604	0.103961	0.309168	6.36819	0.45	#N/A	#N/A	#N/A
cg2845	pstC	ABC-type putative phosphate transporter, permease subunit (TC 3.A.1.7.1)	166.417	1.31951	0.104572	0.310336	7.37866	0.4	#N/A	#N/A	#N/A
cg3317	cg3317	Putative membrane protein	338.927	1.41421	0.104545	0.310336	8.40483	0.5	#N/A	#N/A	#N/A
cg1139	cg1139	Allophanate hydrolase subunit 2	188.827	1.34723	0.104777	0.310619	7.56092	0.43	#N/A	#N/A	#N/A
cg1548	cg1548	Conserved hypothetical protein	246.637	0.716978	0.105013	0.310997	7.94625	-0.48	#N/A	#N/A	#N/A
cg3392	idhA2	Inositol 2-dehydrogenase	28.6115	1.61328	0.105129	0.311015	4.83852	0.69	#N/A	#N/A	#N/A
cg0994	rpmE	Putative 50S ribosomal protein L31	7719.83	0.817902	0.105529	0.311875	12.9144	-0.29	#N/A	#N/A	#N/A
cg0793	cg0793	Putative secreted protein	274.728	1.30134	0.105966	0.31284	8.10186	0.38	#N/A	#N/A	#N/A
cg2277	cg2277	ABC-type multidrug/protein/lipid transporter, permease subunit and ATPase subunit	261.731	0.768438	0.10617	0.313119	8.03194	-0.38	#N/A	#N/A	#N/A
cg1537	ptsG	Phosphotransferase system (PTS), glucose-specific enzyme IIBCA component	7690.23	0.742262	0.106485	0.313722	12.9088	-0.43	#N/A	#N/A	#N/A
cg3083	cg3083	Putative secondary Co2+/Zn2+/Cd2+ efflux transporter, cation diffusion facilitator (CDF) family	124.029	1.47427	0.106647	0.313876	6.95453	0.56	#N/A	#N/A	#N/A
cg0288	cg0288	ABC-type transporter, membrane and ATPase subunit	38.3767	2.05623	0.106962	0.31431	5.26216	1.04	#N/A	#N/A	#N/A
cg2865	purS	Phosphoribosylformylglycinamidine synthase subunit	475.687	1.29235	0.107015	0.31431	8.89387	0.37	#N/A	#N/A	#N/A
cg0174	cg0174	Conserved putative membrane protein	55.2228	1.65864	0.107192	0.314466	5.78719	0.73	#N/A	#N/A	#N/A
cg2332	cg2332	Conserved hypothetical protein	84.9094	1.53688	0.10729	0.314466	6.40785	0.62	#N/A	#N/A	#N/A
cg1825	efp	Elongation factor P (EF-P)	2178.39	0.852635	0.107729	0.315429	11.089	-0.23	#N/A	#N/A	#N/A
cg0124	amn	AMP nucleosidase	655.244	0.692555	0.108163	0.316374	9.35589	-0.53	#N/A	#N/A	#N/A
cg1382	glgE	Putative alpha-amylase	1520.06	0.846745	0.108404	0.316428	10.5699	-0.24	#N/A	#N/A	#N/A
cg2974	lysS	Lysine--tRNA ligase	2521.82	0.659754	0.108396	0.316428	11.3003	-0.6	#N/A	#N/A	#N/A
cg1164	ispH	4-Hydroxy-3-methylbut-2-enyl diphosphate reductase	1229.87	0.835088	0.108538	0.316455	10.2643	-0.26	#N/A	#N/A	#N/A
cg1543	uriH	Uridine preferring nucleoside hydrolase	470.171	0.586417	0.108636	0.316455	8.87704	-0.77	#N/A	#N/A	#N/A
cg0784	cg0784	Putative cell wall-associated hydrolase	23.5557	1.7411	0.108807	0.316629	4.558	0.8	#N/A	#N/A	#N/A
cg2612	cg2612	Conserved hypothetical protein, lysine decarboxylase family	383.848	1.23971	0.110047	0.319911	8.58439	0.31	#N/A	#N/A	#N/A
cg1857	ppiB	Peptidyl-prolyl cis-trans isomerase	822.666	0.641713	0.110565	0.320762	9.68416	-0.64	#N/A	#N/A	#N/A
cg2401	cg2401	Secreted protein NLP/P60 family, putative peptidoglycan lytic protein	817.731	1.40444	0.110489	0.320762	9.67548	0.49	#N/A	#N/A	#N/A
cg0079	cg0079	Putative secreted protein, CotH homolog	89.4505	1.52626	0.110703	0.320837	6.48302	0.61	#N/A	#N/A	#N/A
cg2149	cg2149	ABC-type putative cobalt transporter, permease subunit	43.2201	1.67018	0.110878	0.321017	5.43363	0.74	#N/A	#N/A	#N/A
cg2510	bex	Putative Bex protein, GTP-binding protein ERA-like	918.582	0.732043	0.111096	0.321278	9.84326	-0.45	#N/A	#N/A	#N/A
cg2674	cg2674	Alkylhydroperoxidase, AhpD-family core domain	1420.06	0.650671	0.111194	0.321278	10.4717	-0.62	#N/A	#N/A	#N/A
cg2542	cg2542	Putative secondary malonate transporter, auxin efflux carrier (AEC) family	132.274	1.38511	0.111576	0.322054	7.04738	0.47	#N/A	#N/A	#N/A
cg1334	lysA	Diaminopimelate decarboxylase	2847.53	0.742262	0.112151	0.323386	11.4755	-0.43	#N/A	#N/A	#N/A
cg3386	tcbF	Maleylacetate reductase	114.148	0.646176	0.112522	0.324126	6.83477	-0.63	#N/A	#N/A	#N/A
cg0939	cg0939	Putative secreted protein	301.055	1.23114	0.112767	0.324503	8.23389	0.3	#N/A	#N/A	#N/A
cg2189	cysG	Putative uroporphyrinogen III synthase/methyltransferase	330.552	0.779165	0.113076	0.324736	8.36874	-0.36	#N/A	#N/A	#N/A
cg2994	cg2994	Putative secreted or membrane protein	379.231	1.29235	0.113047	0.324736	8.56693	0.37	#N/A	#N/A	#N/A
cg2222	rpsB	30S ribosomal protein S2	13675.8	1.18921	0.113361	0.325226	13.7393	0.25	#N/A	#N/A	#N/A
cg0179	cg0179	Putative membrane protein	55.7564	1.6245	0.114247	0.327438	5.80107	0.7	#N/A	#N/A	#N/A
cg1804	def2	Polypeptide deformylase	283.316	1.32869	0.114676	0.328338	8.14627	0.41	#N/A	#N/A	#N/A
cg0522	ccsA	Cytochrome c biogenesis membrane protein, DsbD-family	187.127	1.31039	0.115227	0.328427	7.54787	0.39	#N/A	#N/A	#N/A
cg0682	cg0682	Putative P-loop hydrolase, UPF0079-family	138.998	1.28343	0.115389	0.328427	7.11892	0.36	#N/A	#N/A	#N/A
cg1359	cg1359	Putative membrane protein	345.519	0.817902	0.115399	0.328427	8.43262	-0.29	#N/A	#N/A	#N/A
cg2139	gluD	ABC-type glutamate transporter, permease subunit (TC 3.A.1.3.9)	705.916	0.76313	0.115316	0.328427	9.46335	-0.39	#N/A	#N/A	#N/A
cg2325	cg2325	Hypothetical protein	169.267	1.45397	0.115196	0.328427	7.40316	0.54	#N/A	#N/A	#N/A
cg2792	nadE	NAD(+) synthase (glutamine-hydrolyzing)	842.989	0.812252	0.114983	0.328427	9.71937	-0.3	#N/A	#N/A	#N/A
cg1053	cg1053	Putative transcriptional regulator, TetR-family	204.668	1.29235	0.115808	0.329259	7.67714	0.37	#N/A	#N/A	#N/A
cg2999	cg2999	Putative ferredoxin reductase	360.085	0.773782	0.115939	0.329304	8.49219	-0.37	#N/A	#N/A	#N/A
cg0760	prpB2	Methylisocitrate lyase, involved in propionate catabolism	372.923	0.295248	0.116153	0.329584	8.54273	-1.76	#N/A	#N/A	#N/A
cg0428	tnp17c(ISCG17a)	Transposase, putative pseudogene	143.777	1.52626	0.116547	0.330076	7.16769	0.61	#N/A	#N/A	#N/A
cg0762	prpC2	2-Methylcitrate synthase, involved in propionate catabolism	794.214	0.190782	0.11675	0.330076	9.63338	-2.39	#N/A	#N/A	#N/A
cg0901	cg0901	Putative secreted protein	663.673	1.24833	0.117087	0.330076	9.37433	0.32	#N/A	#N/A	#N/A
cg1150	cg1150	Putative NADPH-dependent FMN reductase	94.8029	0.646176	0.116956	0.330076	6.56686	-0.63	#N/A	#N/A	#N/A
cg1652	pctA	ABC-type alkylphosphonate transporter, substrate-binding lipoprotein (TC 3.A.1.9.1)	34.8957	1.75321	0.117139	0.330076	5.12498	0.81	#N/A	#N/A	#N/A
cg2957	cg2957	Conserved hypothetical protein	178.072	1.33793	0.116868	0.330076	7.47631	0.42	#N/A	#N/A	#N/A
cg3218	cg3218	Pyruvate kinase-like protein	805.483	0.687771	0.116694	0.330076	9.65371	-0.54	#N/A	#N/A	#N/A
cg3275	fdxA	Putative ferredoxin	95.6115	1.44393	0.117678	0.330942	6.57911	0.53	#N/A	#N/A	#N/A
cg3361	trpD	Anthranilate phosphoribosyltransferase	479.337	0.742262	0.117612	0.330942	8.9049	-0.43	#N/A	#N/A	#N/A
cg2103	dtxR	Transcriptional regulator, DtxR-family	1247.93	1.19748	0.118414	0.332352	10.2853	0.26	#N/A	#N/A	#N/A
cg4021	cg4021		142.197	0.757858	0.118354	0.332352	7.15175	-0.4	#N/A	#N/A	#N/A
cg0591	cg0591	ABC-type putative iron-siderophore transporter, permease subunit	42.5424	1.71713	0.118937	0.333494	5.41083	0.78	#N/A	#N/A	#N/A
cg1316	cg1316	DNA/RNA helicase, SNF2 family	936.309	0.817902	0.119111	0.333653	9.87084	-0.29	#N/A	#N/A	#N/A
cg2808	tnp13a(ISCg13a)	Transposase	161.232	1.47427	0.119413	0.334167	7.333	0.56	#N/A	#N/A	#N/A
cg0415	ptpA2	Putative protein-tyrosine-phosphatase	833.895	1.27456	0.119751	0.33453	9.70372	0.35	#N/A	#N/A	#N/A
cg1456	cg1456	Conserved hypothetical protein, containing cAMP-binding and CBS-domains	768.086	0.812252	0.119777	0.33453	9.58512	-0.3	#N/A	#N/A	#N/A
cg1003	fthC	5-Formyltetrahydrofolate cyclo-ligase	171.254	0.673617	0.119902	0.33455	7.41999	-0.57	#N/A	#N/A	#N/A
cg1088	cg1088	ABC-type putative multidrug transporter, ATPase and permease subunit	235.384	1.36604	0.120051	0.334638	7.87887	0.45	#N/A	#N/A	#N/A
cg1812	pyrF	Orotidine-5'-phosphate decarboxylase	173.282	1.3566	0.120229	0.334806	7.43698	0.44	#N/A	#N/A	#N/A
cg1404	gatA	Glutamyl-tRNA (Gln) amidotransferase, subunit A	1135.54	1.28343	0.120352	0.334822	10.1492	0.36	#N/A	#N/A	#N/A
cg2608	folC	Tetrahydrofolylpolyglutamate synthase	955.098	0.823591	0.12075	0.335452	9.8995	-0.28	#N/A	#N/A	#N/A
cg2806	cg2806	Putative membrane protein	150.92	1.67018	0.120815	0.335452	7.23764	0.74	#N/A	#N/A	#N/A
cg0685	cg0685	Conserved hypothetical protein similar to metal-dependent proteases, putative molecular chaperone	360.372	0.687771	0.121216	0.336197	8.49334	-0.54	#N/A	#N/A	#N/A
cg2707	cg2707	Conserved hypothetical protein	1022.64	0.655197	0.121319	0.336197	9.99809	-0.61	#N/A	#N/A	#N/A
cg3319	cg3319	Conserved hypothetical protein	694.485	1.36604	0.121762	0.337096	9.4398	0.45	#N/A	#N/A	#N/A
cg1691	mpa	ATPase, AAA+-class, putative proteasome subunit	936.614	0.823591	0.121923	0.337213	9.87131	-0.28	#N/A	#N/A	#N/A
cg1567	cg1567	Hypothetical protein	193.727	1.30134	0.122284	0.337883	7.59788	0.38	#N/A	#N/A	#N/A
cg4027	cg4027		134.18	1.51572	0.122406	0.337892	7.06802	0.6	#N/A	#N/A	#N/A
cg2760	cg2760	Conserved hypothetical protein, N-terminal region, putative pseudogene	48.3795	1.48452	0.122611	0.338131	5.59632	0.57	#N/A	#N/A	#N/A
cg2495	cg2495	conserved hypothetical protein, DUF218	251.85	1.25701	0.122821	0.338381	7.97642	0.33	#N/A	#N/A	#N/A
cg0995	rpmF	50S ribosomal protein L32	2215.41	1.23114	0.123167	0.339008	11.1134	0.3	#N/A	#N/A	#N/A
cg1503	cg1503	ABC-type putative amino acid transporter, permease subunit	149.532	1.37554	0.123487	0.339231	7.22431	0.46	#N/A	#N/A	#N/A
cg3194	cg3194	Putative membrane-associated PA-phosphatase related phosphoesterase	108.52	1.43396	0.123413	0.339231	6.76182	0.52	#N/A	#N/A	#N/A
cg2834	cysE	Serine O-acetyltransferase	795.707	0.747425	0.124081	0.340534	9.63609	-0.42	#N/A	#N/A	#N/A
cg0537	cg0537	Putative transcriptional regulator, LysR-family	137.169	0.80107	0.124315	0.340849	7.09981	-0.32	#N/A	#N/A	#N/A
cg1077	cg1077	Putative permease, MFS-type	26.7291	1.87905	0.125385	0.343419	4.74034	0.91	#N/A	#N/A	#N/A
cg2551	cg2551	ABC-type putative dipeptide/oligopeptide transporter, permease subunit	77.4706	1.50525	0.125735	0.343419	6.27558	0.59	#N/A	#N/A	#N/A
cg2569	dctX	Putative secondary C4-dicarboxylate transporter permease, tripartite ATP-independent transporter (TRAP-T) family	15.1915	2.11404	0.125574	0.343419	3.9252	1.08	#N/A	#N/A	#N/A
cg2650	cg2650	Putative membrane protein	18.6088	1.7411	0.125729	0.343419	4.21791	0.8	#N/A	#N/A	#N/A
cg0319	arsX	Putative arsenate reductase (arsenical pump modifier)	105.568	1.31039	0.126118	0.343804	6.72203	0.39	#N/A	#N/A	#N/A
cg1791	gap	Glyceraldehyde-3-phosphate dehydrogenase (GAPDH)	19863.6	0.757858	0.126107	0.343804	14.2778	-0.4	#N/A	#N/A	#N/A
cg2311	cg2311	Putative SAM-dependent methyltransferase	217.254	0.779165	0.126415	0.344114	7.76324	-0.36	#N/A	#N/A	#N/A
cg2445	hmuO	Heme oxygenase (decyclizing)	91.562	1.44393	0.126594	0.344114	6.51668	0.53	#N/A	#N/A	#N/A
cg3126	tctB	citrate uptake transporter, membrane subunit	37.5771	0.655197	0.12658	0.344114	5.23178	-0.61	#N/A	#N/A	#N/A
cg2426	tnp2d(ISCg2d)	Transposase	263.547	1.42405	0.126874	0.344544	8.04192	0.51	#N/A	#N/A	#N/A
cg2574	cg2574	Putative threonine efflux transporter, resistance to homoserine/threonine (RhtB) family	245.6	1.34723	0.127384	0.345602	7.94017	0.43	#N/A	#N/A	#N/A
cg2735	cg2735	Putative membrane protein	372.707	1.25701	0.127611	0.345886	8.5419	0.33	#N/A	#N/A	#N/A
cg1457	dnaQ2	Putative DNA polymerase III, epsilon subunit	127.026	0.784584	0.128068	0.346795	6.98898	-0.35	#N/A	#N/A	#N/A
cg2598	cg2598	Putative membrane protein	232.129	0.773782	0.128215	0.346864	7.85878	-0.37	#N/A	#N/A	#N/A
cg0733	cg0733	ABC-type transporter, ATPase subunit	111.777	1.52626	0.128694	0.347178	6.80448	0.61	#N/A	#N/A	#N/A
cg2689	glbO	Putative Hemoglobin-like protein	115.362	1.31951	0.128819	0.347178	6.85002	0.4	#N/A	#N/A	#N/A
cg3032	cg3032	Putative secreted protein	1122.58	0.615572	0.128507	0.347178	10.1326	-0.7	#N/A	#N/A	#N/A
cg3284	cgtS9	Two-component system, sensory histidine kinase	42.5294	1.43396	0.128816	0.347178	5.41039	0.52	#N/A	#N/A	#N/A
cg0532	cg0532	Putative glycosyltransferase	389.809	0.82932	0.12967	0.34821	8.60662	-0.27	#N/A	#N/A	#N/A
cg2765	cg2765	Putative secreted protein	106.565	0.784584	0.129463	0.34821	6.73559	-0.35	#N/A	#N/A	#N/A
cg2849	cg2849	Putative kinase related to diacylglycerol kinase	526.975	1.21419	0.129813	0.34821	9.04159	0.28	#N/A	#N/A	#N/A
cg2993	cg2993	Conserved hypothetical protein	186.085	1.37554	0.12969	0.34821	7.53982	0.46	#N/A	#N/A	#N/A
cg3231	cg3231	conserved hypothetical protein, putative pseudogene	25.51	1.77769	0.129814	0.34821	4.67299	0.83	#N/A	#N/A	#N/A
cg1243	cg1243	Secreted trypsin-like serine protease, containing a C-terminal PDZ-domain	717.048	0.737135	0.130147	0.348775	9.48593	-0.44	#N/A	#N/A	#N/A
cg2172	cg2172	Serine/threonine-specific protein phosphatase	343.022	1.24833	0.130672	0.349689	8.42216	0.32	#N/A	#N/A	#N/A
cg3026	mrpD	Putative secondary Na+/H+ antiporter, monovalent cation:proton antiporter-3 (CPA3) family	374.418	0.795536	0.130734	0.349689	8.5485	-0.33	#N/A	#N/A	#N/A
cg3065	cg3065	Conserved hypothetical protein	86.9794	1.38511	0.130881	0.349753	6.4426	0.47	#N/A	#N/A	#N/A
cg0237	cg0237	Putative oxidoreductase	650.01	0.823591	0.131242	0.350389	9.34432	-0.28	#N/A	#N/A	#N/A
cg2969	cg2969	Hypothetical protein, similar to acyl-CoA synthetases (AMP-forming)/AMP-acid ligases	714.763	0.768438	0.131548	0.350878	9.48132	-0.38	#N/A	#N/A	#N/A
cg1237	cg1237	Putative membrane protein	503.333	0.80107	0.131948	0.351611	8.97537	-0.32	#N/A	#N/A	#N/A
cg2463	cg2463	Hypothetical protein	49.8561	1.38511	0.13207	0.351611	5.6397	0.47	#N/A	#N/A	#N/A
cg0242	cg0242	Hypothetical protein	560.29	0.650671	0.132469	0.352014	9.13003	-0.62	#N/A	#N/A	#N/A
cg3206	cg3206	Putative phosphoglycerate mutase	417.701	0.80107	0.132451	0.352014	8.70633	-0.32	#N/A	#N/A	#N/A
cg0005	recF	DNA replication and repair protein RecF	264.802	1.22264	0.132681	0.352106	8.04877	0.29	#N/A	#N/A	#N/A
cg1275	cg1275	Conserved putative membrane protein	171.409	0.779165	0.132875	0.352106	7.4213	-0.36	#N/A	#N/A	#N/A
cg1299	cydD	ABC-type putative multidrug/protein/lipid transporter, ATPase and permease subunit	79.8771	1.31039	0.132785	0.352106	6.31971	0.39	#N/A	#N/A	#N/A
cg2498	cg2498	putative membrane protein	522.869	1.23971	0.133086	0.352338	9.03031	0.31	#N/A	#N/A	#N/A
cg0243	cg0243	Putative membrane protein	227.238	0.817902	0.133658	0.353523	7.82806	-0.29	#N/A	#N/A	#N/A
cg3223	cg3223	Conserved hypothetical protein, putative FMN reductase	395.844	0.692555	0.134284	0.35485	8.62879	-0.53	#N/A	#N/A	#N/A
cg2641	benR	Putative transcriptional regulator, LuxR-family	272.804	1.33793	0.134502	0.355096	8.09172	0.42	#N/A	#N/A	#N/A
cg0231	cg0231	Putative membrane protein	30.517	1.76541	0.135072	0.35627	4.93154	0.82	#N/A	#N/A	#N/A
cg2515	dnaJ2	Chaperone, contain C-terminal Zn-finger domain	1142.47	0.795536	0.135547	0.357192	10.1579	-0.33	#N/A	#N/A	#N/A
cg1547	uriR	Transcriptional regulator of the uriR operon	80.2723	1.3566	0.136398	0.359102	6.32683	0.44	#N/A	#N/A	#N/A
cg3371	cg3371	Putative secondary Na+/bile acid symporter, bile acid:Na+ symporter (BASS) family	220.584	1.22264	0.137297	0.361134	7.78518	0.29	#N/A	#N/A	#N/A
cg0057	pknB	Serine/threonine protein kinase	649.586	0.747425	0.138459	0.362016	9.34338	-0.42	#N/A	#N/A	#N/A
cg0328	cg0328	Hypothetical protein	42.3643	1.49485	0.138319	0.362016	5.40478	0.58	#N/A	#N/A	#N/A
cg0391	rmlB2	Putative dTDP-glucose 4,6-dehydratase	799.722	0.795536	0.137887	0.362016	9.64336	-0.33	#N/A	#N/A	#N/A
cg1424	lysE	L-Lysine efflux permease, L-lysine exporter (LysE) family	145.513	1.8025	0.137908	0.362016	7.185	0.85	#N/A	#N/A	#N/A
cg2587	cg2587	Phosphoglycerate dehydrogenase or related dehydrogenase	680.919	1.19748	0.138146	0.362016	9.41134	0.26	#N/A	#N/A	#N/A
cg3295	cg3295	Putative Cd2+ transporting P-type ATPase	27.4455	1.71713	0.138351	0.362016	4.7785	0.78	#N/A	#N/A	#N/A
cg3430	cg3430	Conserved hypothetical protein	618.943	1.23971	0.138522	0.362016	9.27366	0.31	#N/A	#N/A	#N/A
cg3328	mutM2	DNA-formamidopyrimidine glycosylase	144.486	1.29235	0.139101	0.363195	7.17479	0.37	#N/A	#N/A	#N/A
cg2441	cg2441	Permease of the major facilitator superfamily, N-terminal region - putative pseudogene	34.8626	1.71713	0.139333	0.363465	5.12361	0.78	#N/A	#N/A	#N/A
cg0402	rmlCD	dTDP-4-dehydrorhamnose 3,5-epimerase/dTDP-4-dehydrorhamnose reductase	519.613	0.619854	0.139611	0.363526	9.02129	-0.69	#N/A	#N/A	#N/A
cg0635	cg0635	Putative NAD-dependent aldehyde dehydrogenase	17.1426	1.89212	0.139596	0.363526	4.09951	0.92	#N/A	#N/A	#N/A
cg2255	cg2255	ABC-type putative daunorubicin transporter, permease subunit	30.5115	1.65864	0.140074	0.364397	4.93128	0.73	#N/A	#N/A	#N/A
cg2398	plsC	1-Acyl-sn-glycerol-3-phosphate acetyltransferase	657.187	0.806642	0.140757	0.36584	9.36016	-0.31	#N/A	#N/A	#N/A
cg0109	lip1	Triacylglycerol lipase	206.847	0.752623	0.1412	0.366322	7.69242	-0.41	#N/A	#N/A	#N/A
cg0158	cg0158	Putative drug efflux permease, MFS-type	96.6896	1.49485	0.14109	0.366322	6.59529	0.58	#N/A	#N/A	#N/A
cg0675	mrsA	Putative phosphoglucosamine mutase/phosphomannomutase	1363.98	0.823591	0.141761	0.367442	10.4136	-0.28	#N/A	#N/A	#N/A
cg0117	ureF	Urease accessory protein UreF	1041.09	0.673617	0.142114	0.368021	10.0239	-0.57	#N/A	#N/A	#N/A
cg1116	tdcB	Threonine dehydratase	13.5595	2.07053	0.142436	0.36852	3.76123	1.05	#N/A	#N/A	#N/A
cg0524	ccsB	Cytochrome c biogenesis membrane protein, CcsA-family	406.028	0.795536	0.144107	0.371324	8.66544	-0.33	#N/A	#N/A	#N/A
cg0919	tnp18a(ISCg18a)	Transposase	78.117	1.38511	0.143913	0.371324	6.28757	0.47	#N/A	#N/A	#N/A
cg2213	cg2213	ABC-type putative multidrug transporter, ATPase subunit	368.274	0.840896	0.144172	0.371324	8.52463	-0.25	#N/A	#N/A	#N/A
cg2393	cg2393	Putative membrane protein	300.227	1.23971	0.144099	0.371324	8.22991	0.31	#N/A	#N/A	#N/A
cg2734	pncA	Putative nicotinamidase/pyrazinamidase	560.56	0.742262	0.144135	0.371324	9.13072	-0.43	#N/A	#N/A	#N/A
cg0865	cg0865	Putative secreted lipoprotein	420.551	1.23114	0.144528	0.371568	8.71614	0.3	#N/A	#N/A	#N/A
cg1848	cg1848	Putative N5,N10-methylene tetrahydromethanopterin reductase or related flavin-dependent reductase	95.0196	0.702222	0.144508	0.371568	6.57015	-0.51	#N/A	#N/A	#N/A
cg1400	cg1400	Putative DNA polymerase III, Gram-positive-type alpha subunit	315.708	0.779165	0.14486	0.3718	8.30245	-0.36	#N/A	#N/A	#N/A
cg2363	cg2363	Conserved hypothetical protein	1661.65	0.721965	0.144879	0.3718	10.6984	-0.47	#N/A	#N/A	#N/A
cg1710	bacA	Putative undecaprenol kinase	397.201	0.732043	0.145028	0.371846	8.63373	-0.45	#N/A	#N/A	#N/A
cg1631	cg1631	Putative transcriptional regulator, MerR-family	880.909	1.20581	0.145184	0.371912	9.78285	0.27	#N/A	#N/A	#N/A
cg0416	cg0416	Putative secreted protein, carrying a eukaryotic domain	1355.1	1.20581	0.145604	0.371984	10.4042	0.27	#N/A	#N/A	#N/A
cg0673	rplM	50S ribosomal protein L13	10006.8	1.16473	0.145487	0.371984	13.2887	0.22	#N/A	#N/A	#N/A
cg1562	cg1562	Putative membrane protein	389.646	0.795536	0.145417	0.371984	8.60602	-0.33	#N/A	#N/A	#N/A
cg3242	cg3242	Putative membrane protein	237.868	1.70527	0.146426	0.373748	7.89402	0.77	#N/A	#N/A	#N/A
cg2557	cg2557	Putative secondary Na+/bile acid symporter, bile acid:Na+ symporter (BASS) family	362.954	0.806642	0.14664	0.373959	8.50364	-0.31	#N/A	#N/A	#N/A
cg0794	cg0794	Putative GTPase, G3E-family	6.01018	2.39496	0.146781	0.373982	2.58741	1.26	#N/A	#N/A	#N/A
cg0172	panD	Aspartate 1-decarboxylase	197.746	1.48452	0.147453	0.375359	7.6275	0.57	#N/A	#N/A	#N/A
cg1129	aroF	Putative phospho-2-dehydro-3-deoxyheptonate aldolase	2004.22	0.737135	0.147883	0.375896	10.9688	-0.44	#N/A	#N/A	#N/A
cg2948	cgtS5	Two-component system, sensory histidine kinase	117.948	0.687771	0.147928	0.375896	6.882	-0.54	#N/A	#N/A	#N/A
cg0264	cg0264	Putative molybdopterin converting factor, small subunit	74.0295	1.39474	0.14814	0.376098	6.21003	0.48	#N/A	#N/A	#N/A
cg0751	cg0751	Putative membrane protein	252.549	1.23114	0.148573	0.37686	7.98042	0.3	#N/A	#N/A	#N/A
cg3387	cg3387	Putative sugar/metabolite permease, MFS-type	140.154	0.61132	0.14874	0.376949	7.13087	-0.71	#N/A	#N/A	#N/A
cg0113	ureA	Urease gamma subunit	1942.7	0.619854	0.149324	0.377997	10.9238	-0.69	#N/A	#N/A	#N/A
cg0489	cg0489	Putative membrane protein	1221.07	0.823591	0.149419	0.377997	10.2539	-0.28	#N/A	#N/A	#N/A
cg0881	rhlE	Putative ATP-dependent RNA helicase	474.662	0.712025	0.149722	0.378427	8.89076	-0.49	#N/A	#N/A	#N/A
cg0027	cg0027	Putative transcriptional regulator, MarR-family	82.9908	0.742262	0.150235	0.37928	6.37488	-0.43	#N/A	#N/A	#N/A
cg1183	cg1183	Hypothetical protein	94.4704	1.32869	0.150326	0.37928	6.56179	0.41	#N/A	#N/A	#N/A
cg0018	cg0018	conserved hypothetical membrane protein	47.9656	1.56917	0.150795	0.379454	5.58393	0.65	#N/A	#N/A	#N/A
cg0059	pknA	Serine/threonine protein kinase	529.724	0.823591	0.150734	0.379454	9.0491	-0.28	#N/A	#N/A	#N/A
cg2812	cg2812	ABC-type lipoprotein release transporter, ATPase subunit	345.547	1.22264	0.150538	0.379454	8.43274	0.29	#N/A	#N/A	#N/A
cg3339	merA	Putative Hg2+ reductase	174.875	0.806642	0.150975	0.379571	7.45018	-0.31	#N/A	#N/A	#N/A
cg0933	cg0933	DNA/RNA helicase, superfamily II	643.012	0.702222	0.152261	0.382014	9.3287	-0.51	#N/A	#N/A	#N/A
cg0950	fkpA	Putative peptidylprolyl isomerase	1051.6	1.23114	0.152124	0.382014	10.0384	0.3	#N/A	#N/A	#N/A
cg0961	cg0961	Putative hydrolase, alpha/beta-fold	137.693	0.697372	0.152349	0.382014	7.10531	-0.52	#N/A	#N/A	#N/A
cg2728	glsK	Glutaminase	302.765	0.697372	0.152685	0.38252	8.24205	-0.52	#N/A	#N/A	#N/A
cg1409	pfk	6-Phosphofructokinase	2296.91	1.32869	0.152843	0.382577	11.1655	0.41	#N/A	#N/A	#N/A
cg1845	cg1845	Conserved hypothetical protein	386.057	0.806642	0.152977	0.382577	8.59267	-0.31	#N/A	#N/A	#N/A
cg1427	cg1427	Conserved putative secreted protein	295.011	1.25701	0.153307	0.383065	8.20463	0.33	#N/A	#N/A	#N/A
cg0147	xylB	Xylulose kinase	174.722	1.34723	0.153912	0.383744	7.44892	0.43	#N/A	#N/A	#N/A
cg0945	cg0945	Putative 23S ribosomal rRNA methyltransferase	166.184	1.30134	0.154253	0.383744	7.37663	0.38	#N/A	#N/A	#N/A
cg4017	aroR	tyrosine and phenylalanine-containing leader peptide	397.699	0.747425	0.153898	0.383744	8.63553	-0.42	#N/A	#N/A	#N/A
cg1662	cg1662	Putative secreted protein	564.528	0.817902	0.15412	0.383744	9.1409	-0.29	#N/A	#N/A	#N/A
cg3168	cg3168	Putative SAM-dependent methyltransferase	61.5673	1.56917	0.154105	0.383744	5.94409	0.65	#N/A	#N/A	#N/A
cg2405	qcrC	Cytochrome c1	7679.59	0.817902	0.154799	0.384767	12.9068	-0.29	#N/A	#N/A	#N/A
cg2265	smc	Chromosome segregation ATPase	518.972	1.22264	0.155289	0.385648	9.01951	0.29	#N/A	#N/A	#N/A
cg3198	glpK	Glycerol kinase	496.638	0.835088	0.155451	0.385713	8.95605	-0.26	#N/A	#N/A	#N/A
cg1205	cg1205	Conserved hypothetical protein	82.407	1.50525	0.155891	0.386085	6.36469	0.59	#N/A	#N/A	#N/A
cg1236	tpx	Thiol peroxidase	5176.64	0.80107	0.156008	0.386085	12.3378	-0.32	#N/A	#N/A	#N/A
cg1816	pyrB	Aspartate carbamoyltransferase catalytic chain	828.792	0.752623	0.155919	0.386085	9.69487	-0.41	#N/A	#N/A	#N/A
cg1453	leuB	3-Isopropylmalate dehydrogenase	533.22	1.19748	0.156626	0.387278	9.05859	0.26	#N/A	#N/A	#N/A
cg0214	cg0214	Hypothetical protein	54.5093	1.34723	0.157209	0.388028	5.76843	0.43	#N/A	#N/A	#N/A
cg1260	dapE	Succinyl-diaminopimelate desuccinylase	264.644	1.27456	0.157347	0.388028	8.04791	0.35	#N/A	#N/A	#N/A
cg2075	cg2075	Hypothetical protein	24.2679	1.60214	0.157475	0.388028	4.60098	0.68	#N/A	#N/A	#N/A
cg2091	ppgK	Polyphosphate glucokinase	1617.64	0.784584	0.157463	0.388028	10.6597	-0.35	#N/A	#N/A	#N/A
cg0201	iolB	Uncharacterized enzyme involved in inositol metabolism	102.028	0.779165	0.157751	0.388374	6.67282	-0.36	#N/A	#N/A	#N/A
cg1170	cmt5	Corynomycolyl transferase	438.417	1.34723	0.158034	0.388734	8.77616	0.43	#N/A	#N/A	#N/A
cg1080	cg1080	Putative multicopper oxidase	443.006	1.28343	0.158517	0.389584	8.79118	0.36	#N/A	#N/A	#N/A
cg0088	citP	Putative secondary Mg2+/H+:citrate transporter, CitMHS-family	62.8366	0.707107	0.158826	0.389851	5.97353	-0.5	#N/A	#N/A	#N/A
cg0562	nusG	Transcription antitermination protein NusG	1275.37	1.15669	0.158899	0.389851	10.3167	0.21	#N/A	#N/A	#N/A
cg1794	cg1794	Conserved hypothetical protein, P-loop ATPase protein family	1298.78	0.82932	0.159343	0.390603	10.3429	-0.27	#N/A	#N/A	#N/A
cg1234	cg1234	Putative excinuclease, UvrA-like ATPase	380.814	0.840896	0.160067	0.391052	8.57294	-0.25	#N/A	#N/A	#N/A
cg1552	qorR	transcriptional repressor of quinone oxidoreductase qor2	231.362	1.31039	0.160076	0.391052	7.85401	0.39	#N/A	#N/A	#N/A
cg1787	ppc	Phosphoenolpyruvate carboxylase	2625.15	0.726986	0.160029	0.391052	11.3582	-0.46	#N/A	#N/A	#N/A
cg2322	cg2322	Conserved hypothetical protein	138.815	0.784584	0.159776	0.391052	7.11702	-0.35	#N/A	#N/A	#N/A
cg2962	cg2962	Hypothetical protein, uncharacterized enzyme involved in biosynthesis of extracellular polysaccharides	149.782	1.30134	0.160332	0.391343	7.22672	0.38	#N/A	#N/A	#N/A
cg0097	cg0097	Conserved hypothetical protein, putative zinc finger	21.631	1.54756	0.161115	0.391403	4.43503	0.63	#N/A	#N/A	#N/A
cg0672	cg0672	Conserved hypothetical protein	26.6419	0.687771	0.161078	0.391403	4.73562	-0.54	#N/A	#N/A	#N/A
cg0872	cg0872	Putative GTPase	609.801	1.18921	0.160578	0.391403	9.2522	0.25	#N/A	#N/A	#N/A
cg2472	cg2472	Putative hydrolase or acyltransferase	99.7701	0.655197	0.160917	0.391403	6.64054	-0.61	#N/A	#N/A	#N/A
cg2564	cg2564	conserved hypothetical protein	8752.81	0.757858	0.161182	0.391403	13.0955	-0.4	#N/A	#N/A	#N/A
cg2767	cg2767	Putative membrane protein	371.874	1.23114	0.160688	0.391403	8.53867	0.3	#N/A	#N/A	#N/A
cg2413	cobU	Putative Adenosylcobinamide kinase/cobinamide phosphate guanylyltransferase	98.0822	1.3566	0.161654	0.392214	6.61592	0.44	#N/A	#N/A	#N/A
cg1028	cg1028	Putative restriction-modification system methylase	226.423	1.31039	0.162293	0.39276	7.82288	0.39	#N/A	#N/A	#N/A
cg1246	cg1246	Conserved hypothetical protein	2166.96	0.790041	0.162106	0.39276	11.0815	-0.34	#N/A	#N/A	#N/A
cg2234	cg2234	ABC-type putative iron(III) dicitrate transporter, substrate-binding lipoprotein	29.5543	1.54756	0.162172	0.39276	4.88529	0.63	#N/A	#N/A	#N/A
cg2382	cg2382	Putative N-acetyltransferase, GCN5-related	325.683	1.36604	0.1627	0.39341	8.34733	0.45	#N/A	#N/A	#N/A
cg0467	cg0467	ABC-type putative hemin transporter, substrate-binding lipoprotein	66.5327	1.43396	0.16307	0.39397	6.05599	0.52	#N/A	#N/A	#N/A
cg0542	cg0542	Hypothetical protein	67.1967	0.716978	0.163645	0.395024	6.07032	-0.48	#N/A	#N/A	#N/A
cg0039	cg0039	Putative transcriptional regulator	278.068	1.23971	0.164074	0.395723	8.11929	0.31	#N/A	#N/A	#N/A
cg3200	cg3200	Putative acyltransferase family	220.023	1.29235	0.164265	0.39585	7.78151	0.37	#N/A	#N/A	#N/A
cg0439	cg0439	Putative acetyl transferase	1212.35	0.82932	0.164915	0.396743	10.2436	-0.27	#N/A	#N/A	#N/A
cg0976	pcrA	Putative ATP-dependent DNA helicase	757.841	0.806642	0.164914	0.396743	9.56575	-0.31	#N/A	#N/A	#N/A
cg0387	cg0387	Putative NAD/mycothiol-dependent formaldehyde dehydrogenase	1397.44	1.19748	0.166172	0.396934	10.4486	0.26	#N/A	#N/A	#N/A
cg0420	cg0420	Putative glycosyltransferase	1772.79	0.795536	0.165972	0.396934	10.7918	-0.33	#N/A	#N/A	#N/A
cg0466	cg0466	Conserved putative secreted protein	56.6037	1.36604	0.165339	0.396934	5.82282	0.45	#N/A	#N/A	#N/A
cg0907	cg0907	Hypothetical protein	118.432	1.39474	0.165596	0.396934	6.88792	0.48	#N/A	#N/A	#N/A
cg1059	cg1059	Conserved hypothetical protein	3456.63	1.79005	0.166249	0.396934	11.7552	0.84	#N/A	#N/A	#N/A
cg1250	mshB	Putative N-acetyl-1-D-myo-inosityl-2-amino-2-deoxy-alpha-D- glucopyranoside deacetylase	289.138	1.22264	0.165498	0.396934	8.17562	0.29	#N/A	#N/A	#N/A
cg1528	dkgX	Putative 2,5-diketo-D-gluconic acid reductase	120.099	0.742262	0.165587	0.396934	6.90808	-0.43	#N/A	#N/A	#N/A
cg1827	aroB	3-Dehydroquinate synthase	397.013	0.712025	0.166168	0.396934	8.63304	-0.49	#N/A	#N/A	#N/A
cg2776	dinG	Putative ATP-dependent DNA helicase protein	161.772	1.41421	0.16573	0.396934	7.33781	0.5	#N/A	#N/A	#N/A
cg1370	cg1370	Conserved hypothetical protein	546.158	0.812252	0.166709	0.397698	9.09317	-0.3	#N/A	#N/A	#N/A
cg3049	fpr1	Ferredoxin--NADP(+) reductase	698.134	1.23114	0.16729	0.39875	9.44736	0.3	#N/A	#N/A	#N/A
cg0332	cg0332	Putative secreted protein	29.3261	0.628507	0.16759	0.398899	4.87411	-0.67	#N/A	#N/A	#N/A
cg1776	tal	Transaldolase	1319.07	0.823591	0.167688	0.398899	10.3653	-0.28	#N/A	#N/A	#N/A
cg2079	cg2079	Conserved hypothetical protein, chlorite dismutase family	1496.23	1.18099	0.167773	0.398899	10.5471	0.24	#N/A	#N/A	#N/A
cg2104	galE	UDP-glucose 4-epimerase	749.682	1.26576	0.168238	0.399337	9.55013	0.34	#N/A	#N/A	#N/A
cg2751	cg2751	Xanthosine triphosphate pyrophosphatase	313.02	1.24833	0.168229	0.399337	8.29011	0.32	#N/A	#N/A	#N/A
cg0207	cg0207	Hypothetical oxidoreductase	15.2255	2.01391	0.168575	0.39947	3.92842	1.01	#N/A	#N/A	#N/A
cg0485	cg0485	Hypothetical protein	87.652	1.41421	0.168548	0.39947	6.45372	0.5	#N/A	#N/A	#N/A
cg1352	moaA	Molybdopterin biosynthesis protein A	316.073	0.835088	0.168776	0.399614	8.30411	-0.26	#N/A	#N/A	#N/A
cg0345	cg0345	Putative metal-dependent amidohydrolase of the TIM-barrel fold	127.445	1.36604	0.16917	0.400214	6.99374	0.45	#N/A	#N/A	#N/A
cg1484	cg1484	Putative secreted protein	165.995	0.646176	0.17002	0.401006	7.375	-0.63	#N/A	#N/A	#N/A
cg1493	ddlA	D-alanine--D-alanine ligase A	180.25	1.36604	0.17022	0.401006	7.49386	0.45	#N/A	#N/A	#N/A
cg1760	sufU	Protein involved in Fe-S cluster formation, NifU-family	1693.29	0.773782	0.169651	0.401006	10.7256	-0.37	#N/A	#N/A	#N/A
cg2107	cg2107	Putative DNA or RNA helicase, superfamily II	1092.44	0.82932	0.17011	0.401006	10.0933	-0.27	#N/A	#N/A	#N/A
cg3240	cg3240	Putative multidrug efflux permease, MFS-type	734.978	1.6245	0.17008	0.401006	9.52156	0.7	#N/A	#N/A	#N/A
cg3407	cg3407	Putative membrane protein	33.5577	1.6358	0.17035	0.401006	5.06857	0.71	#N/A	#N/A	#N/A
cg0071	cg0071	Metallo-beta-lactamase superfamily, RHOD domain	84.5886	1.67018	0.170987	0.401174	6.40239	0.74	#N/A	#N/A	#N/A
cg0526	cg0526	Conserved hypothetical protein, UPF0076-family	16.9382	1.72907	0.171094	0.401174	4.08221	0.79	#N/A	#N/A	#N/A
cg0871	cg0871	Conserved hypothetical protein	872.253	0.655197	0.170566	0.401174	9.7686	-0.61	#N/A	#N/A	#N/A
cg1454	cg1454	ABC-type putative aliphatic sulfonates transporter, substrate-binding lipoprotein	338.272	1.34723	0.170731	0.401174	8.40204	0.43	#N/A	#N/A	#N/A
cg2345	cg2345	Putative secreted protein	141.594	1.29235	0.171126	0.401174	7.14561	0.37	#N/A	#N/A	#N/A
cg0896	cg0896	Putative membrane protein	3449.17	1.19748	0.171427	0.401548	11.752	0.26	#N/A	#N/A	#N/A
cg0393	cg0393	Conserved putative membrane protein	185.299	0.768438	0.17168	0.401579	7.53371	-0.38	#N/A	#N/A	#N/A
cg0886	cg0886	Putative ATP-dependent DNA helicase, superfamily II	739.173	0.823591	0.171766	0.401579	9.52977	-0.28	#N/A	#N/A	#N/A
cg2595	rplU	50S ribosomal protein L21	7455.4	1.18099	0.172005	0.401579	12.8641	0.24	#N/A	#N/A	#N/A
cg3201	serS	Serine--tRNA ligase	853.07	1.22264	0.171918	0.401579	9.73652	0.29	#N/A	#N/A	#N/A
cg0503	aroD	PROBABLE 3-DEHYDROQUINATE DEHYDRATASE	210.11	0.721965	0.172293	0.401922	7.715	-0.47	#N/A	#N/A	#N/A
cg2628	pcaC	Putative 4-carboxymuconolactone decarboxylase	44.7057	1.48452	0.173228	0.403772	5.48239	0.57	#N/A	#N/A	#N/A
cg0341	fadD1	Putative acyl-CoA synthase	59.5207	0.742262	0.173863	0.404921	5.89532	-0.43	#N/A	#N/A	#N/A
cg1628	cg1628	Putative hydrolase, alpha/beta superfamily	205.185	1.32869	0.174905	0.406682	7.68078	0.41	#N/A	#N/A	#N/A
cg2366	ftsZ	Cell division GTPase	2706.3	0.835088	0.174841	0.406682	11.4021	-0.26	#N/A	#N/A	#N/A
cg2444	cg2444	Hypothetical protein	249.149	1.23114	0.175604	0.407974	7.96086	0.3	#N/A	#N/A	#N/A
cg3042	cg3042	ABC-type putative multidrug transporter, ATPase subunit	421.748	0.812252	0.176173	0.408962	8.72024	-0.3	#N/A	#N/A	#N/A
cg0031	cg0031	Hypothetical protein	10.0905	1.82766	0.177369	0.410199	3.33493	0.87	#N/A	#N/A	#N/A
cg0447	sdhB	Succinate dehydrogenase, subunit B	4001.82	0.716978	0.177483	0.410199	11.9664	-0.48	#N/A	#N/A	#N/A
cg0567	gabD2	Putative succinate-semialdehyde dehydrogenase (NAD(P)(+))	79.7964	0.732043	0.177196	0.410199	6.31825	-0.45	#N/A	#N/A	#N/A
cg1208	cg1208	Conserved hypothetical protein	73.2241	0.784584	0.177111	0.410199	6.19425	-0.35	#N/A	#N/A	#N/A
cg1737	acn	Aconitate hydratase	31165.6	0.594604	0.177253	0.410199	14.9277	-0.75	#N/A	#N/A	#N/A
cg2223	cg2223	Putative Secreted or membrane protein related to metalloendopeptidases	21.229	1.70527	0.17757	0.410199	4.40797	0.77	#N/A	#N/A	#N/A
cg2195	cg2195	Putative secreted or membrane protein	42687.3	0.80107	0.177748	0.410275	15.3815	-0.32	#N/A	#N/A	#N/A
cg2354	tnp2e(ISCg2e)	Transposase	321.417	1.27456	0.178183	0.410723	8.3283	0.35	#N/A	#N/A	#N/A
cg2521	fadD15	Long-chain-fatty-acid--CoA ligase	1343.67	0.840896	0.178351	0.410723	10.392	-0.25	#N/A	#N/A	#N/A
cg2578	cg2578	Secreted protein, DNA-binding	67.8076	1.42405	0.178519	0.410723	6.08337	0.51	#N/A	#N/A	#N/A
cg2753	rph	tRNA nucleotidyltransferase	425.696	1.21419	0.178458	0.410723	8.73368	0.28	#N/A	#N/A	#N/A
cg1542	cg1542	Putative membrane protein	23.8307	0.668964	0.178815	0.411072	4.57475	-0.58	#N/A	#N/A	#N/A
cg2746	cg2746	Putative transcriptional regulator	99.8396	1.3566	0.179022	0.411217	6.64154	0.44	#N/A	#N/A	#N/A
cg0182	tagA2	DNA-3-methyladenine glycosylase I	46.5043	0.607097	0.18021	0.413611	5.53929	-0.72	#N/A	#N/A	#N/A
cg3207	pheA	Prephenate dehydratase	296.427	0.68302	0.180803	0.414639	8.21153	-0.55	#N/A	#N/A	#N/A
cg0115	ureC	Urease alpha subunit	4980.78	0.650671	0.181237	0.415105	12.2822	-0.62	#N/A	#N/A	#N/A
cg0388	cg0388	Putative Zn-dependent hydrolase	1087.78	1.15669	0.181736	0.415105	10.0872	0.21	#N/A	#N/A	#N/A
cg1254	cg1254	Putative membrane protein	344.227	1.23971	0.181608	0.415105	8.42722	0.31	#N/A	#N/A	#N/A
cg2196	cg2196	Putative secreted or membrane protein	24800.4	0.795536	0.181651	0.415105	14.5981	-0.33	#N/A	#N/A	#N/A
cg2773	cg2773	Hypothetical protein, with SCP/PR1 domain	539.314	1.19748	0.181728	0.415105	9.07498	0.26	#N/A	#N/A	#N/A
cg0755	metY	O-Acetylhomoserine sulfhydrylase	8847.69	0.702222	0.183144	0.416686	13.1111	-0.51	#N/A	#N/A	#N/A
cg1119	cg1119	Conserved hypothetical protein	41.8339	1.47427	0.18316	0.416686	5.3866	0.56	#N/A	#N/A	#N/A
cg2224	xerC	Putative site-specific recombinase	149.227	0.784584	0.18313	0.416686	7.22136	-0.35	#N/A	#N/A	#N/A
cg2417	cg2417	Putative short-chain type oxidoreductase	422.001	0.812252	0.182799	0.416686	8.7211	-0.3	#N/A	#N/A	#N/A
cg3050	cg3050	Putative GCN5-related N-acetyltransferase	823.012	0.80107	0.18315	0.416686	9.68477	-0.32	#N/A	#N/A	#N/A
cg0653	rpsK	30S ribosomal protein S11	7184.71	0.82932	0.183824	0.41717	12.8107	-0.27	#N/A	#N/A	#N/A
cg1506	cg1506	Putative membrane protein	833.751	1.25701	0.183619	0.41717	9.70347	0.33	#N/A	#N/A	#N/A
cg2528	cg2528	Putative carboxylesterase, lipase-family	78.8764	1.32869	0.183677	0.41717	6.30152	0.41	#N/A	#N/A	#N/A
cg3177	pccB	Propionyl-CoA carboxylase	2487.29	0.768438	0.184009	0.41717	11.2804	-0.38	#N/A	#N/A	#N/A
cg3190	cg3190	Membrane-associated decaprenylphosphoryl-5-phosphoribose phosphatase	431.256	0.721965	0.184106	0.41717	8.7524	-0.47	#N/A	#N/A	#N/A
cg2342	cg2342	Putative oxidoreductase	1984.01	0.817902	0.184405	0.417514	10.9542	-0.29	#N/A	#N/A	#N/A
cg0021	cg0021	Hypothetical protein	107.477	1.34723	0.185031	0.418253	6.74788	0.43	#N/A	#N/A	#N/A
cg0127	cg0127	Thiamine pyrophosphate-dependent enzyme	36.643	0.678302	0.185009	0.418253	5.19547	-0.56	#N/A	#N/A	#N/A
cg0749	spoU	Putative tRNA/rRNA methyltransferase	64.8013	1.31951	0.185172	0.418253	6.01795	0.4	#N/A	#N/A	#N/A
cg0864	mtrB	Two-component system, sensory histidine kinase involved in cell wall metabolism and osmoregulation	335.056	1.17283	0.185511	0.418355	8.38826	0.23	#N/A	#N/A	#N/A
cg3419	cg3419	Putative MVF virulence factor MviN-homolog protein, multidrug/oligosaccharidyl-lipid/polysaccharide (MOP) flippase	437.274	0.790041	0.185373	0.418355	8.77239	-0.34	#N/A	#N/A	#N/A
cg0349	cg0349	Putative metal-dependent hydrolase	1705.67	1.28343	0.186165	0.419499	10.7361	0.36	#N/A	#N/A	#N/A
cg0116	ureE	Urease accessory protein UreE	1006.59	0.702222	0.186436	0.419658	9.97526	-0.51	#N/A	#N/A	#N/A
cg0315	brnE	Secondary branched-chain amino acid efflux transporter, LIV-E family, small subunit	21.5441	1.46409	0.186531	0.419658	4.42922	0.55	#N/A	#N/A	#N/A
cg0399	cg0399	Hypothetical protein	344.596	0.721965	0.187104	0.420294	8.42876	-0.47	#N/A	#N/A	#N/A
cg0559	ispB	Putative octaprenyl-diphosphate synthase	893.109	0.737135	0.187109	0.420294	9.80269	-0.44	#N/A	#N/A	#N/A
cg3087	cg3087	Putative transcriptional regulator, HTH_3-family	27.1136	1.52626	0.187662	0.421204	4.76095	0.61	#N/A	#N/A	#N/A
cg2499	glyS	Glycine--tRNA ligase	2948.12	1.28343	0.187812	0.421207	11.5256	0.36	#N/A	#N/A	#N/A
cg2672	crtB	Geranylgeranyl-diphosphate geranylgeranyltransferase	41.805	1.6358	0.18806	0.421433	5.3856	0.71	#N/A	#N/A	#N/A
cg1524	cg1524	Putative membrane protein	15.3014	0.607097	0.188854	0.422878	3.93559	-0.72	#N/A	#N/A	#N/A
cg2330	cg2330	Putative ribosome-associated heat shock protein implicated in the recycling of the 50S subunit (S4 paralog)	313.564	0.823591	0.18981	0.424019	8.29262	-0.28	#N/A	#N/A	#N/A
cg2791	rpmJ	50S ribosomal protein L36	1392.14	1.21419	0.189701	0.424019	10.4431	0.28	#N/A	#N/A	#N/A
cg2900	ddh	Diaminopimelate dehydrogenase	2170.65	0.712025	0.189737	0.424019	11.0839	-0.49	#N/A	#N/A	#N/A
cg2306	cg2306	Conserved hypothetical protein	587.536	0.840896	0.190095	0.424321	9.19853	-0.25	#N/A	#N/A	#N/A
cg0051	cg0051	Putative transcriptional regulator, AraC-family	39.5218	1.64718	0.190351	0.42456	5.30458	0.72	#N/A	#N/A	#N/A
cg0445	sdhCD	Succinate dehydrogenase, subunit CD	5281.16	0.712025	0.191269	0.426273	12.3666	-0.49	#N/A	#N/A	#N/A
cg1861	rel	GTP diphosphokinase	1143.69	0.82932	0.191605	0.426689	10.1595	-0.27	#N/A	#N/A	#N/A
cg0355	cg0355	Putative NTP pyrophosphohydrolase	195.339	0.650671	0.19184	0.426879	7.60984	-0.62	#N/A	#N/A	#N/A
cg0889	cg0889	Putative DNA helicase RecQ	265.633	1.22264	0.192223	0.426955	8.05329	0.29	#N/A	#N/A	#N/A
cg1355	prfA	Peptide chain release factor 1 (RF-1)	1085.61	1.18921	0.192325	0.426955	10.0843	0.25	#N/A	#N/A	#N/A
cg2414	cobT	Nicotinate-nucleotide--dimethylbenzimidazole phosphoribosyltransferase	413.831	0.76313	0.192254	0.426955	8.6929	-0.39	#N/A	#N/A	#N/A
cg1833	cg1833	ABC-type putative iron-siderophore transporter, ATPase subunit	342.965	0.784584	0.192644	0.427329	8.42192	-0.35	#N/A	#N/A	#N/A
cg0431	cg0431	Putative membrane protein, involved in polysaccharide acetylation	479.003	1.31951	0.192965	0.427709	8.90389	0.4	#N/A	#N/A	#N/A
cg1730	cg1730	Putative secreted protease subunit, stomatin/prohibitin-like	2841.78	0.697372	0.19319	0.427875	11.4726	-0.52	#N/A	#N/A	#N/A
cg1663	cg1663	Conserved hypothetical protein	351.6	0.687771	0.193538	0.428311	8.45779	-0.54	#N/A	#N/A	#N/A
cg2982	folP1	Dihydropteroate synthase	542.336	0.823591	0.193769	0.42849	9.08304	-0.28	#N/A	#N/A	#N/A
cg2453	cg2453	Putative exoribonuclease	382.36	0.823591	0.194576	0.42994	8.57879	-0.28	#N/A	#N/A	#N/A
cg0065	cg0065	Hypothetical protein	83.5263	1.46409	0.195077	0.43023	6.38416	0.55	#N/A	#N/A	#N/A
cg0855	cg0855	Conserved hypothetical protein	528.125	0.773782	0.194863	0.43023	9.04474	-0.37	#N/A	#N/A	#N/A
cg1485	cg1485	Putative metal dependent phosphohydrolase, RelA/SpoT-like	47.4563	1.34723	0.195312	0.43023	5.56853	0.43	#N/A	#N/A	#N/A
cg2437	thrC	Threonine synthase	1590.49	0.823591	0.195263	0.43023	10.6353	-0.28	#N/A	#N/A	#N/A
cg0446	sdhA	Succinate dehydrogenase, subunit A	11316.3	0.655197	0.196514	0.432544	13.4661	-0.61	#N/A	#N/A	#N/A
cg0632	rpmD	50S ribosomal protein L30	10610.9	0.742262	0.197172	0.433316	13.3733	-0.43	#N/A	#N/A	#N/A
cg3263	cg3263	Conserved hypothetical protein	1518.62	0.707107	0.197322	0.433316	10.5685	-0.5	#N/A	#N/A	#N/A
cg3409	thiD2	Phosphomethylpyrimidine kinase	907.069	1.18099	0.19702	0.433316	9.82507	0.24	#N/A	#N/A	#N/A
cg1413	rbsB	ABC-type ribose transporter, substrate-binding lipoprotein (TC 3.A.1.2.1)	219.664	1.25701	0.198086	0.434609	7.77916	0.33	#N/A	#N/A	#N/A
cg3212	cg3212	Putative carboxymuconolactone decarboxylase subunit	915.029	0.61132	0.198216	0.434609	9.83767	-0.71	#N/A	#N/A	#N/A
cg2741	cg2741	Hypothetical protein	38.6215	1.45397	0.199273	0.43659	5.27133	0.54	#N/A	#N/A	#N/A
cg2419	pepB	Leucyl aminopeptidase	1918.55	0.858565	0.199651	0.437083	10.9058	-0.22	#N/A	#N/A	#N/A
cg1824	nusB	Transcription termination factor	1624.98	0.870551	0.199836	0.437151	10.6662	-0.2	#N/A	#N/A	#N/A
cg3390	cg3390	Putative sugar phosphate isomerase/epimerase	39.9065	0.697372	0.200115	0.437425	5.31855	-0.52	#N/A	#N/A	#N/A
cg1412	rbsC	ABC-type ribose transporter, permease subunit (TC 3.A.1.2.1)	144.212	1.31951	0.200736	0.437774	7.17205	0.4	#N/A	#N/A	#N/A
cg1501	coaD	Pantetheine-phosphate adenylyltransferase	604.385	0.68302	0.200726	0.437774	9.23932	-0.55	#N/A	#N/A	#N/A
cg2475	cg2475	ABC-type transporter, ATPase subunit with duplicated ATPase domain	842.539	0.702222	0.200525	0.437774	9.7186	-0.51	#N/A	#N/A	#N/A
cg2381	cg2381	Conserved hypothetical protein	321.509	1.23971	0.201037	0.438094	8.32871	0.31	#N/A	#N/A	#N/A
cg3204	cg3204	Conserved hypothetical protein	225.206	0.790041	0.201357	0.438457	7.8151	-0.34	#N/A	#N/A	#N/A
cg0570	cg0570	Putative dehydrogenase	636.694	0.852635	0.201698	0.438863	9.31446	-0.23	#N/A	#N/A	#N/A
cg1838	alaS	Alanyl-tRNA synthetase	2144.11	0.82932	0.202388	0.439465	11.0662	-0.27	#N/A	#N/A	#N/A
cg2712	cg2712	Putative transcriptional regulator, AraC-family - putative pseudogene	48.8241	1.40444	0.20221	0.439465	5.60952	0.49	#N/A	#N/A	#N/A
cg3146	'bglY'	6-Phospho-beta-glucosidase, putative pseudogene (C-terminal fragment)	108.541	0.737135	0.202438	0.439465	6.76209	-0.44	#N/A	#N/A	#N/A
cg1301	cydA	Cytochrome d ubiquinol oxidase subunit I	451.1	1.25701	0.203171	0.440721	8.8173	0.33	#N/A	#N/A	#N/A
cg0691	groEL'	60kDa chaperonin, putative pseudogene (N-terminal fragment)	4319.38	1.18099	0.203508	0.441115	12.0766	0.24	#N/A	#N/A	#N/A
cg1411	rbsA	ABC-type ribose transporter, ATPase subunit (TC 3.A.1.2.1)	259.286	0.757858	0.203692	0.441178	8.0184	-0.4	#N/A	#N/A	#N/A
cg0255	cg0255	Hypothetical protein	2.937	3.55537	0.204988	0.442725	1.55434	1.83	#N/A	#N/A	#N/A
cg0698	cg0698	Conserved hypothetical protein	215.572	1.30134	0.205029	0.442725	7.75203	0.38	#N/A	#N/A	#N/A
cg1840	cg1840	Conserved hypothetical protein	640.939	0.806642	0.204843	0.442725	9.32404	-0.31	#N/A	#N/A	#N/A
cg2673	cg2673	Putative multidrug efflux permease, MFS-type	96.5521	1.3566	0.204865	0.442725	6.59324	0.44	#N/A	#N/A	#N/A
cg2282	glxK	Glycerate kinase	171.069	0.752623	0.205248	0.442864	7.41843	-0.41	#N/A	#N/A	#N/A
cg0075	cg0075	Conserved hypothetical protein	142.338	1.36604	0.205507	0.443086	7.15318	0.45	#N/A	#N/A	#N/A
cg0924	cg0924	ABC-type putative iron-siderophore transporter, substrate-binding lipoprotein	252.327	1.27456	0.206065	0.443892	7.97915	0.35	#N/A	#N/A	#N/A
cg1762	sufC	FeS cluster assembly ATPase, SufC-family	3596.93	0.773782	0.206214	0.443892	11.8125	-0.37	#N/A	#N/A	#N/A
cg3356	cg3356	Putative secondary H+/Na+:glutamate/dicarboxylate symporter, dicarboxylate/amino acid:cation symporter (DAACS) family	460.591	0.732043	0.206349	0.443892	8.84734	-0.45	#N/A	#N/A	#N/A
cg1451	serA	Phosphoglycerate dehydrogenase	3350.03	1.23971	0.206666	0.44413	11.71	0.31	#N/A	#N/A	#N/A
cg1849	cg1849	Conserved hypothetical protein	7.40288	1.85318	0.206772	0.44413	2.88809	0.89	#N/A	#N/A	#N/A
cg2331	cg2331	Putative membrane protein	334.905	0.82932	0.207003	0.444291	8.38761	-0.27	#N/A	#N/A	#N/A
cg3031	cg3031	Conserved hypothetical protein, glutamate-cysteine ligase family	716.842	0.840896	0.207313	0.444622	9.48551	-0.25	#N/A	#N/A	#N/A
cg0617	cg0617	Hypothetical protein	339.761	1.20581	0.207742	0.445026	8.40838	0.27	#N/A	#N/A	#N/A
cg0954	cg0954	Putative secreted protein	169.403	1.31951	0.207814	0.445026	7.40431	0.4	#N/A	#N/A	#N/A
cg1675	cg1675	Putative membrane protein	238.482	1.34723	0.208065	0.445227	7.89774	0.43	#N/A	#N/A	#N/A
cg1648	cg1648	Putative transcriptional regulator, RpiR-family	69.9875	1.36604	0.208812	0.446076	6.12903	0.45	#N/A	#N/A	#N/A
cg2262	ftsY	Putative signal recognition particle GTPase	996.901	1.19748	0.209089	0.446076	9.96131	0.26	#N/A	#N/A	#N/A
cg2508	uppS2	Di-trans,poly-cis-decaprenylcistransferase	365.673	0.80107	0.209082	0.446076	8.51441	-0.32	#N/A	#N/A	#N/A
cg2523	malQ	4-Alpha-glucanotransferase	5227.5	1.15669	0.208677	0.446076	12.3519	0.21	#N/A	#N/A	#N/A
cg0061	rodA	Putative FtsW/RodA/SpoE-family cell cycle protein	556.75	1.19748	0.20962	0.446289	9.12089	0.26	#N/A	#N/A	#N/A
cg1381	glgB	1,4-alpha-glucan branching enzyme	1801.02	0.823591	0.209583	0.446289	10.8146	-0.28	#N/A	#N/A	#N/A
cg3365	rmpC	Phosphotransferase system (PTS), putative ribitol/mannitol-specific enzyme IIC component	335.982	1.29235	0.209659	0.446289	8.39224	0.37	#N/A	#N/A	#N/A
cg3197	psp5	Putative secreted protein	1191.5	1.15669	0.209992	0.446665	10.2186	0.21	#N/A	#N/A	#N/A
cg0690	groES	10kDa chaperonin	5964.39	1.16473	0.210549	0.446846	12.5422	0.22	#N/A	#N/A	#N/A
cg1660	cg1660	Putative membrane protein	99.9682	1.32869	0.210452	0.446846	6.6434	0.41	#N/A	#N/A	#N/A
cg2850	cg2850	Conserved hypothetical protein	985.88	0.697372	0.210354	0.446846	9.94527	-0.52	#N/A	#N/A	#N/A
cg3224	lldR	Transcriptional regulator, GntR-family	236.835	0.768438	0.210717	0.44687	7.88774	-0.38	#N/A	#N/A	#N/A
cg2686	cg2686	Putative transcriptional regulator, TetR-family	443.393	0.852635	0.211	0.447139	8.79244	-0.23	#N/A	#N/A	#N/A
cg0782	dac	D-alanyl-D-alanine carboxypeptidase	186.567	0.82932	0.211712	0.448313	7.54355	-0.27	#N/A	#N/A	#N/A
cg3227	lldD	Quinone dependent L-lactate dehydrogenase	488.05	0.63728	0.211939	0.44846	8.93088	-0.65	#N/A	#N/A	#N/A
cg2891	pqo	Pyruvate:quinone oxidoreductase	719.422	0.840896	0.212572	0.44927	9.4907	-0.25	#N/A	#N/A	#N/A
cg3099	grpE	Chaperone GrpE, heat shock protein	2438.71	1.18921	0.21265	0.44927	11.2519	0.25	#N/A	#N/A	#N/A
cg3270	cg3270	Putative membrane protein, putative pseudogene (N-terminal fragment)	51.2596	0.712025	0.212795	0.44927	5.67975	-0.49	#N/A	#N/A	#N/A
cg0266	cg0266	Putative membrane protein	165.885	1.28343	0.213724	0.450403	7.37404	0.36	#N/A	#N/A	#N/A
cg1241	cg1241	conserved hypothetical protein - putative pseudogene (C-terminal fragment)	154.587	0.817902	0.213914	0.450403	7.27228	-0.29	#N/A	#N/A	#N/A
cg2105	cg2105	Hypothetical protein	45.9116	1.45397	0.21374	0.450403	5.52079	0.54	#N/A	#N/A	#N/A
cg2421	sucB	Dihydrolipoyllysine-residue succinyltransferase	10670.2	0.784584	0.213965	0.450403	13.3813	-0.35	#N/A	#N/A	#N/A
cg1505	cg1505	Putative secreted protein	166.656	1.26576	0.214492	0.451179	7.38073	0.34	#N/A	#N/A	#N/A
cg0647	secY	Preprotein translocase, SecY subunit	3703.23	0.852635	0.215124	0.452174	11.8546	-0.23	#N/A	#N/A	#N/A
cg0756	cstA	Putative carbon starvation protein A	10146.4	1.22264	0.215501	0.452297	13.3087	0.29	#N/A	#N/A	#N/A
cg0968	cg0968	Putative ATP-dependent helicase	369.461	1.20581	0.215442	0.452297	8.52928	0.27	#N/A	#N/A	#N/A
cg2683	cg2683	Conserved hypothetical protein	1541.09	1.6245	0.215773	0.452535	10.5897	0.7	#N/A	#N/A	#N/A
cg0510	hemD	Uroporphyrinogen-III synthase	1303.25	1.23114	0.216526	0.453447	10.3479	0.3	#N/A	#N/A	#N/A
cg2782	ftn	Ferritin-like protein	10627.4	0.602904	0.216524	0.453447	13.3755	-0.73	#N/A	#N/A	#N/A
cg0967	cg0967	Putative inositol monophosphatase	903.034	0.732043	0.217256	0.453972	9.81864	-0.45	#N/A	#N/A	#N/A
cg2694	cg2694	Hypothetical protein	9.60409	1.90528	0.21709	0.453972	3.26365	0.93	#N/A	#N/A	#N/A
cg2912	cg2912	ABC-type putative Mn/Zn transporter, ATPase subunit	81.9443	1.28343	0.217108	0.453972	6.35657	0.36	#N/A	#N/A	#N/A
cg1397	trmU	tRNA (5-methylaminomethyl-2-thiouridylate)-methyltransferase	1180.76	1.17283	0.218237	0.455688	10.2055	0.23	#N/A	#N/A	#N/A
cg0873	aroA	3-Phosphoshikimate 1-carboxyvinyltransferase	780.378	1.20581	0.219031	0.45701	9.60803	0.27	#N/A	#N/A	#N/A
cg2796	cg2796	Conserved hypothetical protein, MMGE/PRPD-family, putative involved in propoinate catabolism	79.4857	0.790041	0.219651	0.457969	6.31262	-0.34	#N/A	#N/A	#N/A
cg1801	rpe	Ribulose-5-phosphate-3-epimerase	439.949	1.26576	0.219856	0.45806	8.78119	0.34	#N/A	#N/A	#N/A
cg0010	cg0010	Conserved hypothetical protein	1470.55	0.80107	0.220848	0.459455	10.5221	-0.32	#N/A	#N/A	#N/A
cg0735	metI	ABC-type methionine transporter, permease subunit (TC 3.A.1.24.1)	373.349	0.852635	0.220822	0.459455	8.54438	-0.23	#N/A	#N/A	#N/A
cg0233	cg0233	Conserved hypothetical protein	792.089	0.737135	0.221548	0.459616	9.62952	-0.44	#N/A	#N/A	#N/A
cg1247	cg1247	Putative secreted protein	8697.29	0.721965	0.221458	0.459616	13.0864	-0.47	#N/A	#N/A	#N/A
cg1759	cg1759	Putative metal-sulfur cluster biosynthetic enzyme	1438.8	0.784584	0.221362	0.459616	10.4907	-0.35	#N/A	#N/A	#N/A
cg2336	cg2336	Putative secreted protein	676.914	0.858565	0.221733	0.459616	9.40283	-0.22	#N/A	#N/A	#N/A
cg3346	leuS	Leucine--tRNA ligase	1708.74	0.795536	0.221609	0.459616	10.7387	-0.33	#N/A	#N/A	#N/A
cg2127	cg2127	Hypothetical protein	534.619	0.790041	0.222018	0.459871	9.06237	-0.34	#N/A	#N/A	#N/A
cg2710	int3	Integrase, putative pseudogene	29.7235	1.39474	0.222754	0.46106	4.89353	0.48	#N/A	#N/A	#N/A
cg0866	cg0866	Conserved hypothetical protein	415.012	0.817902	0.223073	0.461384	8.69701	-0.29	#N/A	#N/A	#N/A
cg2944	ispF	Putative 2-C-methyl-D-erythritol 2,4-cyclodiphosphate synthase	246.361	1.18099	0.223395	0.461715	7.94463	0.24	#N/A	#N/A	#N/A
cg0465	cg0465	Conserved putative membrane protein	11.0453	1.91853	0.224157	0.462955	3.46537	0.94	#N/A	#N/A	#N/A
cg0398	cg0398	Hypothetical protein	101.167	0.790041	0.224664	0.463048	6.66059	-0.34	#N/A	#N/A	#N/A
cg0515	cg0515	Putative cation transporting P-type ATPase	578.337	1.15669	0.225925	0.463048	9.17577	0.21	#N/A	#N/A	#N/A
cg0845	cg0845	DNA/RNA helicase, superfamily II	783.196	0.82932	0.224508	0.463048	9.61323	-0.27	#N/A	#N/A	#N/A
cg1033	cg1033	Putative secondary Cd2+ transporter, cadmium resistance (CadD) family	101.608	1.25701	0.225381	0.463048	6.66688	0.33	#N/A	#N/A	#N/A
cg1094	tnp3a(ISCg3a)	Transposase	232.501	1.30134	0.225992	0.463048	7.8611	0.38	#N/A	#N/A	#N/A
cg1792	cg1792	Putative transcriptional regulator, WhiB-family	709.128	0.852635	0.225471	0.463048	9.4699	-0.23	#N/A	#N/A	#N/A
cg2314	cg2314	Putative transcriptional regulator, LacI-family	115.344	0.768438	0.225409	0.463048	6.8498	-0.38	#N/A	#N/A	#N/A
cg2583	cg2583	Hypothetical protein	113.715	1.36604	0.225422	0.463048	6.82928	0.45	#N/A	#N/A	#N/A
cg2633	cg2633	Putative restriction endonuclease	178.052	1.46409	0.225832	0.463048	7.47616	0.55	#N/A	#N/A	#N/A
cg2830	pduO	Putative adenosylcobalamin-dependent diol dehydratase	1266.89	0.82932	0.225731	0.463048	10.3071	-0.27	#N/A	#N/A	#N/A
cg3018	cg3018	Hypothetical protein	1611.84	0.773782	0.225239	0.463048	10.6545	-0.37	#N/A	#N/A	#N/A
cg1418	cg1418	ABC-type putative iron-siderophore transporter, substrate-binding lipoprotein	124.898	1.32869	0.226364	0.463476	6.96461	0.41	#N/A	#N/A	#N/A
cg2952	cg2952	Putative secreted protein	1628.32	0.732043	0.227026	0.464498	10.6692	-0.45	#N/A	#N/A	#N/A
cg2841	cg2841	Dihydrouridine synthase-like protein, contains TIM-barrel	273.52	1.26576	0.227913	0.465978	8.0955	0.34	#N/A	#N/A	#N/A
cg0590	cg0590	ABC-type putative iron-siderophore transporter, permease subunit	41.5519	1.38511	0.228766	0.467386	5.37684	0.47	#N/A	#N/A	#N/A
cg2247	cg2247	Hypothetical protein	611.203	0.846745	0.229286	0.467987	9.25551	-0.24	#N/A	#N/A	#N/A
cg2250	cg2250	Putative secreted protein	165.894	0.768438	0.229389	0.467987	7.37412	-0.38	#N/A	#N/A	#N/A
cg1425	lysG	Putative transcriptional regulator, LysR-family	124.372	1.31039	0.230124	0.469149	6.95851	0.39	#N/A	#N/A	#N/A
cg0038	ohr	putative organic hydroperoxide detoxification protein	23.9434	1.65864	0.232728	0.470846	4.58156	0.73	#N/A	#N/A	#N/A
cg0235	emb	arabinofuranosyltransferase	1579.94	0.823591	0.232321	0.470846	10.6257	-0.28	#N/A	#N/A	#N/A
cg0628	rpsH	30S ribosomal protein S8	10997.5	1.13288	0.232163	0.470846	13.4249	0.18	#N/A	#N/A	#N/A
cg0787	cg0787	Putative transcriptional regulator, HTH_3-family	384.967	0.779165	0.231561	0.470846	8.58859	-0.36	#N/A	#N/A	#N/A
cg0810	cg0810	Conserved hypothetical protein	895.835	0.870551	0.232663	0.470846	9.80709	-0.2	#N/A	#N/A	#N/A
cg1303	cg1303	NTP pyrophosphohydrolase	522.162	0.702222	0.231895	0.470846	9.02835	-0.51	#N/A	#N/A	#N/A
cg1733	cg1733	Conserved hypothetical protein	164.638	0.773782	0.23214	0.470846	7.36316	-0.37	#N/A	#N/A	#N/A
cg2408	cg2408	Conserved putative membrane protein	1958.63	1.31951	0.231296	0.470846	10.9356	0.4	#N/A	#N/A	#N/A
cg2440	cg2440	Putative sugar/metabolite permease, MFS-type	392.587	0.790041	0.232259	0.470846	8.61687	-0.34	#N/A	#N/A	#N/A
cg2490	cg2490	Guanine-specific ribonuclease, secreted precursor	305.424	0.840896	0.232776	0.470846	8.25467	-0.25	#N/A	#N/A	#N/A
cg2778	cg2778	Conserved hypothetical protein	249.468	1.26576	0.232726	0.470846	7.96271	0.34	#N/A	#N/A	#N/A
cg0856	manA	Mannose-6-phosphate isomerase	467.398	0.790041	0.233162	0.470958	8.86851	-0.34	#N/A	#N/A	#N/A
cg1583	argD	Acetylornithine aminotransferase, AT class II	1091.35	1.27456	0.233043	0.470958	10.0919	0.35	#N/A	#N/A	#N/A
cg2252	cg2252	Hypothetical protein	64.738	0.68302	0.233398	0.4711	6.01654	-0.55	#N/A	#N/A	#N/A
cg1125	cg1125	Conserved hypothetical protein	127.434	1.19748	0.233745	0.471465	6.9936	0.26	#N/A	#N/A	#N/A
cg1678	cobL	Precorrin-6Y C(5,15)-methyltransferase (decarboxylating)	433.78	0.82932	0.234029	0.471705	8.76082	-0.27	#N/A	#N/A	#N/A
cg3340	dadA	D-Amino-acid dehydrogenase	317.818	0.823591	0.234773	0.47287	8.31206	-0.28	#N/A	#N/A	#N/A
cg0689	cg0689	Hypothetical protein	31.01	1.34723	0.235001	0.472994	4.95466	0.43	#N/A	#N/A	#N/A
cg2248	cg2248	Putative membrane protein, DedA-family	281.392	0.76313	0.236336	0.475345	8.13644	-0.39	#N/A	#N/A	#N/A
cg0624	cg0624	Putative secreted oxidoreductase	1033.1	1.18921	0.237499	0.477346	10.0128	0.25	#N/A	#N/A	#N/A
cg2903	cg2903	Conserved hypothetical protein, DUF1801	189.387	1.23114	0.237763	0.47754	7.56519	0.3	#N/A	#N/A	#N/A
cg0270	cg0270	Hypothetical protein	23.1229	1.58008	0.239426	0.477844	4.53125	0.66	#N/A	#N/A	#N/A
cg0781	cg0781	Putative membrane protein	1116.61	0.790041	0.239324	0.477844	10.1249	-0.34	#N/A	#N/A	#N/A
cg1072	rplY	Ribosomal protein L25 (general stress protein Ctc)	4111.44	1.17283	0.238738	0.477844	12.0054	0.23	#N/A	#N/A	#N/A
cg1668	cg1668	Putative membrane protein	136.082	0.823591	0.238113	0.477844	7.08833	-0.28	#N/A	#N/A	#N/A
cg1855	hisS	Histidyl-tRNA synthetase	1032.93	1.18921	0.239268	0.477844	10.0125	0.25	#N/A	#N/A	#N/A
cg1878	pgsA1	Putative CDP-diacylglycerol--glycerol-3-phosphate 3-phosphatidyltransferase	350.818	1.21419	0.238452	0.477844	8.45458	0.28	#N/A	#N/A	#N/A
cg2186	cg2186	Conserved hypothetical protein	122.45	0.806642	0.239388	0.477844	6.93605	-0.31	#N/A	#N/A	#N/A
cg2937	cg2937	ABC-type putative dipeptide/oligopeptide transporter, substrate-binding lipoprotein	144.182	0.650671	0.239179	0.477844	7.17175	-0.62	#N/A	#N/A	#N/A
cg3380	cg3380	Putative oxidoreductase protein	54.9245	1.34723	0.238651	0.477844	5.77938	0.43	#N/A	#N/A	#N/A
cg1216	nadA	Quinolinate synthetase, subunit A	3160.59	0.721965	0.239661	0.477979	11.626	-0.47	#N/A	#N/A	#N/A
cg0588	cg0588	Hypothetical protein	241.255	1.23114	0.241685	0.48134	7.91441	0.3	#N/A	#N/A	#N/A
cg3189	ubiA	Polyprenyltransferase, involved in decaprenol phosphoarabinose synthesis	500.27	0.768438	0.241646	0.48134	8.96656	-0.38	#N/A	#N/A	#N/A
cg1376	ssuD1	FMNH2-dependent aliphatic sulfonate monooxygenase	47.3141	1.45397	0.242941	0.483504	5.5642	0.54	#N/A	#N/A	#N/A
cg0552	menD	2-Oxoglutarate decarboxylase	484.285	0.864537	0.243501	0.48394	8.91971	-0.21	#N/A	#N/A	#N/A
cg3382	cg3382	Putative dipeptide/tripeptide:H+ transporter, proton-dependent oligopeptide transporter (POT) family	311.188	1.28343	0.243351	0.48394	8.28164	0.36	#N/A	#N/A	#N/A
cg0034	cg0034	5'-Nucleotidase, putative pseudogene	26.6354	1.81504	0.245664	0.485866	4.73527	0.86	#N/A	#N/A	#N/A
cg0514	cg0514	Putative membrane protein	308.331	0.806642	0.245483	0.485866	8.26834	-0.31	#N/A	#N/A	#N/A
cg1625	cg1625	Hypothetical protein	58.2637	1.34723	0.245576	0.485866	5.86453	0.43	#N/A	#N/A	#N/A
cg2737	cg2737	Putative transcriptional regulator, TetR-family	254.711	1.22264	0.245416	0.485866	7.99272	0.29	#N/A	#N/A	#N/A
cg2880	cg2880	Putative hydrolase, HIT-family	785.646	0.659754	0.24489	0.485866	9.61773	-0.6	#N/A	#N/A	#N/A
cg3093	cg3093	Putative carbon-nitrogen hydrolase	441.087	0.852635	0.244675	0.485866	8.78492	-0.23	#N/A	#N/A	#N/A
cg3141	hmp	Globin-like flavohaemoprotein, putative nitric oxide dioxygenase	47.8579	1.3566	0.245087	0.485866	5.58069	0.44	#N/A	#N/A	#N/A
cg0423	murB	UDP-N-acetylenolpyruvoylglucosamine reductase	1478.41	1.14076	0.246943	0.487567	10.5298	0.19	#N/A	#N/A	#N/A
cg2524	cg2524	ABC-type putative multidrug transporter, ATPase and membrane subunit	473.609	1.23114	0.247039	0.487567	8.88755	0.3	#N/A	#N/A	#N/A
cg2637	benA	Putative benzoate 1,2-dioxygenase, alpha subunit	28.328	0.726986	0.246884	0.487567	4.82416	-0.46	#N/A	#N/A	#N/A
cg0973	pgi	Glucose-6-phosphate isomerase	1124.65	0.806642	0.247433	0.488007	10.1353	-0.31	#N/A	#N/A	#N/A
cg0143	mtlD	Mannitol-1-phosphate 5-dehydrogenase	32.9929	1.3566	0.247961	0.488377	5.04408	0.44	#N/A	#N/A	#N/A
cg0309	sigC	RNA polymerase sigma factor, ECF-family	129.837	1.28343	0.247964	0.488377	7.02055	0.36	#N/A	#N/A	#N/A
cg0317	cg0317	Putative transcriptional regulator, ArsR-family	95.9405	0.655197	0.249369	0.490804	6.58407	-0.61	#N/A	#N/A	#N/A
cg2253	rpsP	30S ribosomal protein S16	2985.29	1.20581	0.249811	0.491335	11.5437	0.27	#N/A	#N/A	#N/A
cg0554	cg0554	Putative glycosyl transferase	289.04	1.16473	0.251314	0.493551	8.17512	0.22	#N/A	#N/A	#N/A
cg1104	cg1104	Putative membrane protein, predicted esterase	74.108	1.31039	0.251458	0.493551	6.21156	0.39	#N/A	#N/A	#N/A
cg1388	nifS1	Putative aminotransferase, AT class IV/cysteine desulfinase	842.358	0.823591	0.251207	0.493551	9.71829	-0.28	#N/A	#N/A	#N/A
cg3160	cg3160	Putative secreted protein	293.244	1.18921	0.252295	0.494853	8.19596	0.25	#N/A	#N/A	#N/A
cg3199	cg3199	Predicted hydrolases of the HAD-superfamily	75.5663	1.31951	0.252748	0.495059	6.23967	0.4	#N/A	#N/A	#N/A
cg3280	cg3280	Putative secreted protein	649.437	0.721965	0.252677	0.495059	9.34305	-0.47	#N/A	#N/A	#N/A
cg0210	cg0210	Putative transcriptional regulator, LacI-family	54.8584	0.692555	0.253323	0.495504	5.77764	-0.53	#N/A	#N/A	#N/A
cg0488	ppx1	Polyphosphatase, Ppx/GppA-family	1176	0.858565	0.253279	0.495504	10.1997	-0.22	#N/A	#N/A	#N/A
cg0073	cg0073	RHOD domain-containing protein	21.0826	1.6245	0.253888	0.495587	4.39798	0.7	#N/A	#N/A	#N/A
cg2582	cg2582	Conserved hypothetical protein	653.154	1.16473	0.25384	0.495587	9.35128	0.22	#N/A	#N/A	#N/A
cg3215	glpQ1	Glycerophosphodiester phosphodiesterase	204.395	1.28343	0.253806	0.495587	7.67522	0.36	#N/A	#N/A	#N/A
cg1255	cg1255	Conserved hypothetical protein, putative HNH endonuclease	80.309	1.34723	0.254149	0.495756	6.32749	0.43	#N/A	#N/A	#N/A
cg0900	cg0900	Putative membrane protein	63.2586	1.31951	0.254457	0.495852	5.98319	0.4	#N/A	#N/A	#N/A
cg1259	dapD2	Putative 2,3,4,5-tetrahydropyridine-2,6-dicarboxylate N-succinyltransferase	317.214	0.82932	0.254547	0.495852	8.30931	-0.27	#N/A	#N/A	#N/A
cg3239	lysR2	Putative transcriptional regulator, LysR-family	87.2011	1.23114	0.255106	0.496602	6.44627	0.3	#N/A	#N/A	#N/A
cg1423	cg1423	Putative oxidoreductase, aldo/keto reductase family	1159.62	0.864537	0.255283	0.496607	10.1794	-0.21	#N/A	#N/A	#N/A
cg0241	cg0241	Conserved hypothetical protein	92.7197	1.24833	0.256296	0.498219	6.5348	0.32	#N/A	#N/A	#N/A
cg3175	cg3175	Putative membrane protein	217.451	1.22264	0.256462	0.498219	7.76455	0.29	#N/A	#N/A	#N/A
cg0419	cg0419	Putative glycosyltransferase	1178.87	1.14076	0.257636	0.499418	10.2032	0.19	#N/A	#N/A	#N/A
cg0878	whcE	Transcriptional regulator, WhiB-family	3031.54	1.23971	0.257517	0.499418	11.5658	0.31	#N/A	#N/A	#N/A
cg1720	tetA	ABC-type multidrug transport system, ATPase and permease subunit	222.499	0.812252	0.257452	0.499418	7.79766	-0.3	#N/A	#N/A	#N/A
cg2477	cg2477	Conserved hypothetical protein	20848.5	0.80107	0.25793	0.499418	14.3477	-0.32	#N/A	#N/A	#N/A
cg2530	treX	Putative trehalose synthase	477.967	0.697372	0.257956	0.499418	8.90077	-0.52	#N/A	#N/A	#N/A
cg2372	mraY	Phospho-N-acetylmuramoyl-pentapeptide-transferas e	535.362	1.15669	0.258806	0.500509	9.06437	0.21	#N/A	#N/A	#N/A
cg2976	cg2976	Conserved hypothetical protein	372.632	0.840896	0.258987	0.500509	8.54161	-0.25	#N/A	#N/A	#N/A
cg3119	fpr2	Ferredoxin--NADP(+) reductase	5761.43	0.840896	0.259048	0.500509	12.4922	-0.25	#N/A	#N/A	#N/A
cg2201	cg2201	Two-component system, sensory histidine kinase	106.67	1.31951	0.259307	0.50067	6.737	0.4	#N/A	#N/A	#N/A
cg0701	cg0701	Putative secondary drug/metabolite transporter, drug/metabolite transporter (DMT) superfamily	23.7675	1.43396	0.260547	0.501694	4.57092	0.52	#N/A	#N/A	#N/A
cg0947	cg0947	Conserved hypothetical protein	2171.27	0.712025	0.261419	0.501694	11.0843	-0.49	#N/A	#N/A	#N/A
cg1653	pgp1	Putative phosphoglycolate phosphatase	80.9612	1.44393	0.261018	0.501694	6.33916	0.53	#N/A	#N/A	#N/A
cg2738	ppt1	Holo-[acyl-carrier-protein] synthase	65.1918	0.721965	0.260389	0.501694	6.02662	-0.47	#N/A	#N/A	#N/A
cg2804	tnp21a(ISCg21a)	Transposase	106.999	1.23114	0.260312	0.501694	6.74145	0.3	#N/A	#N/A	#N/A
cg2910	cg2910	Putative transcriptional regulator, LacI-family	570.029	0.864537	0.260883	0.501694	9.15489	-0.21	#N/A	#N/A	#N/A
cg3271	cg3271	SAM-dependent methyltransferase	336.11	0.870551	0.261424	0.501694	8.39279	-0.2	#N/A	#N/A	#N/A
cg3311	cg3311	Putative membrane protein	57.3885	1.29235	0.261351	0.501694	5.84269	0.37	#N/A	#N/A	#N/A
cg3405	cg3405	NADPH:quinone reductase Zn-dependent oxidoreductase	102.887	1.32869	0.260155	0.501694	6.68491	0.41	#N/A	#N/A	#N/A
cg3395	proP	Putative proline/betaine permease, MFS-type	3537.06	1.15669	0.261649	0.501787	11.7883	0.21	#N/A	#N/A	#N/A
cg0858	cg0858	Putative secreted protein	3543.12	0.757858	0.262491	0.502725	11.7908	-0.4	#N/A	#N/A	#N/A
cg1499	cg1499	Conserved hypothetical protein	237.463	0.752623	0.262336	0.502725	7.89156	-0.41	#N/A	#N/A	#N/A
cg1244	cg1244	Arsenate reductase or related protein, glutaredoxin-family	252.482	0.823591	0.262777	0.502934	7.98003	-0.28	#N/A	#N/A	#N/A
cg0548	menB	Naphthoate synthase	297.857	0.732043	0.263127	0.502984	8.21848	-0.45	#N/A	#N/A	#N/A
cg2755	cg2755	Conserved hypothetical protein	21.1567	1.52626	0.263157	0.502984	4.40305	0.61	#N/A	#N/A	#N/A
cg1012	cdaS	Cyclomaltodextrinase	1575.5	0.858565	0.263966	0.504193	10.6216	-0.22	#N/A	#N/A	#N/A
cg2404	qcrA1	Rieske iron-sulfur protein	9314.06	0.858565	0.264726	0.505112	13.1852	-0.22	#N/A	#N/A	#N/A
cg3251	cg3251	Putative sortase (surface protein transpeptidase)	247.312	1.27456	0.264802	0.505112	7.95019	0.35	#N/A	#N/A	#N/A
cg0442	galU2	Putative UTP--glucose-1-phosphate uridylyltransferase	1337.72	1.31039	0.265365	0.505507	10.3856	0.39	#N/A	#N/A	#N/A
cg1828	aroK	Shikimate kinase	208.287	1.18921	0.265263	0.505507	7.70243	0.25	#N/A	#N/A	#N/A
cg1037	rpf2	RPF2 precursor, secreted protein	3530.03	0.858565	0.265725	0.505517	11.7855	-0.22	#N/A	#N/A	#N/A
cg2487	cg2487	Conserved hypothetical protein	694.655	0.768438	0.265562	0.505517	9.44015	-0.38	#N/A	#N/A	#N/A
cg1879	cg1879	Putative HIT family hydrolase	511.668	1.13288	0.265948	0.505604	8.99906	0.18	#N/A	#N/A	#N/A
cg0384	rluC1	Pseudouridylate synthase	208.782	1.29235	0.267149	0.507209	7.70586	0.37	#N/A	#N/A	#N/A
cg1568	ugpA	ABC-type sn-Glycerol-3-phosphate transporter, permease subunit (TC 3.A.1.1.3)	103.02	1.27456	0.267097	0.507209	6.68678	0.35	#N/A	#N/A	#N/A
cg0622	cg0622	ABC-type putative cobalt transporter, ATPase subunit	217.678	1.29235	0.267877	0.507913	7.76605	0.37	#N/A	#N/A	#N/A
cg2491	cg2491	Conserved hypothetical protein	73.6162	1.24833	0.267765	0.507913	6.20195	0.32	#N/A	#N/A	#N/A
cg2346	rluD	Pseudouridylate synthase	432.813	0.864537	0.268131	0.508056	8.7576	-0.21	#N/A	#N/A	#N/A
cg1408	cg1408	Putative membrane protein	507.143	0.852635	0.26843	0.508285	8.98625	-0.23	#N/A	#N/A	#N/A
cg0418	cg0418	Putative aminotransferase, involved in cell wall biosynthesis	2186.61	1.13288	0.269024	0.508801	11.0945	0.18	#N/A	#N/A	#N/A
cg2464	cg2464	Conserved hypothetical protein	2507.81	1.23114	0.26906	0.508801	11.2922	0.3	#N/A	#N/A	#N/A
cg2894	cg2894	Putative transcriptional regulator, TetR family	65.9636	0.806642	0.269701	0.509674	6.0436	-0.31	#N/A	#N/A	#N/A
cg0457	purU	Putative formyltetrahydrofolate deformylase	602.23	1.1487	0.270792	0.510755	9.23417	0.2	#N/A	#N/A	#N/A
cg1277	cg1277	Conserved putative membrane protein	1311.27	0.82932	0.270517	0.510755	10.3567	-0.27	#N/A	#N/A	#N/A
cg1815	pyrC	Dihydroorotase	835.524	0.806642	0.270956	0.510755	9.70654	-0.31	#N/A	#N/A	#N/A
cg2424	cg2424	Putative conserved membrane protein	1046.17	1.20581	0.270991	0.510755	10.0309	0.27	#N/A	#N/A	#N/A
cg1056	cg1056	Putative membrane protein	329.142	1.30134	0.271293	0.510985	8.36257	0.38	#N/A	#N/A	#N/A
cg0491	cg0491	Hypothetical protein	374.509	1.19748	0.271898	0.511788	8.54886	0.26	#N/A	#N/A	#N/A
cg2092	sigA	RNA polymerase sigma factor rpoD (Sigma-A)	3915.36	0.806642	0.272147	0.511917	11.9349	-0.31	#N/A	#N/A	#N/A
cg2618	vanK	MFS-type vanillate permease	312.285	1.1487	0.272766	0.512742	8.28672	0.2	#N/A	#N/A	#N/A
cg0656	rplQ	50S ribosomal protein L17	4142.48	1.15669	0.273814	0.513695	12.0163	0.21	#N/A	#N/A	#N/A
cg3029	mrpG	Putative secondary Na+/H+ antiporter, monovalent cation:proton antiporter-3 (CPA3) family	142.74	0.408951	0.273783	0.513695	7.15724	-1.29	#N/A	#N/A	#N/A
cg3381	cg3381	Putative twin arginine targeting (Tat) Preprotein translocase subunit	58.8925	1.53688	0.273727	0.513695	5.88001	0.62	#N/A	#N/A	#N/A
cg3118	cysI	Ferredoxin-sulfite reductase	5936.86	0.864537	0.27449	0.514623	12.5355	-0.21	#N/A	#N/A	#N/A
cg3417	cg3417	Putative (Di)nucleoside polyphosphate hydrolase	746.877	0.82932	0.276237	0.517559	9.54473	-0.27	#N/A	#N/A	#N/A
cg1229	cg1229	ABC-type putative cobalt transporter, permease subunit	2457.53	1.21419	0.277943	0.518952	11.263	0.28	#N/A	#N/A	#N/A
cg2468	cg2468	ABC-type transporter, permease subunit	533.287	0.812252	0.277809	0.518952	9.05877	-0.3	#N/A	#N/A	#N/A
cg2494	dgt	dGTPase	354.794	1.14076	0.278075	0.518952	8.47084	0.19	#N/A	#N/A	#N/A
cg2607	cg2607	Putative membrane protein	537.461	0.882703	0.277666	0.518952	9.07002	-0.18	#N/A	#N/A	#N/A
cg2875	cg2875	Hypothetical protein	31373.7	0.823591	0.277369	0.518952	14.9373	-0.28	#N/A	#N/A	#N/A
cg3091	cg3091	Conserved hypothetical protein	251.3	1.18921	0.278053	0.518952	7.97327	0.25	#N/A	#N/A	#N/A
cg0170	cg0170	Putative membrane protein	61.0931	1.33793	0.27935	0.520649	5.93294	0.42	#N/A	#N/A	#N/A
cg1693	pepC	putative aspartyl aminopeptidase	832.704	0.852635	0.279317	0.520649	9.70166	-0.23	#N/A	#N/A	#N/A
cg1009	cg1009	Putative cyanate permease, MFS-type	176.046	1.26576	0.279845	0.52123	7.45981	0.34	#N/A	#N/A	#N/A
cg2147	cg2147	Membrane protein, BioY-family	82.1429	1.26576	0.280072	0.521312	6.36006	0.34	#N/A	#N/A	#N/A
cg0194	cg0194	Putative secreted protein	221.802	1.16473	0.280729	0.522109	7.79313	0.22	#N/A	#N/A	#N/A
cg1500	cg1500	N6-adenine-specific methylase	568.794	0.721965	0.280868	0.522109	9.15176	-0.47	#N/A	#N/A	#N/A
cg0660	cg0660	Hypothetical protein	12.7991	1.49485	0.281436	0.522825	3.67797	0.58	#N/A	#N/A	#N/A
cg1679	cg1679	Hypothetical protein	8.3658	1.8025	0.281646	0.522873	3.0645	0.85	#N/A	#N/A	#N/A
cg3102	cg3102	Secreted nucleoside phosphorylase	122.024	1.31951	0.282035	0.523253	6.93102	0.4	#N/A	#N/A	#N/A
cg0549	cg0549	Putative pterin-4-alpha-carbinolamine dehydratase	126.397	0.63728	0.282262	0.523333	6.98182	-0.65	#N/A	#N/A	#N/A
cg1727	cg1727	Putative membrane protein	47.9808	1.28343	0.282875	0.524129	5.58438	0.36	#N/A	#N/A	#N/A
cg1160	cg1160	Hypothetical protein, similar to arabinose efflux permease	35.3477	1.37554	0.283389	0.524399	5.14354	0.46	#N/A	#N/A	#N/A
cg3273	cg3273	Hypothetical protein	113.878	1.21419	0.283287	0.524399	6.83135	0.28	#N/A	#N/A	#N/A
cg3341	cg3341	Putative membrane protein	358.032	1.1487	0.283771	0.524765	8.48395	0.2	#N/A	#N/A	#N/A
cg0082	cg0082	Chloride ion channel, ClC-family	168.866	1.25701	0.284661	0.52526	7.39974	0.33	#N/A	#N/A	#N/A
cg1619	cg1619	Putative transcriptional regulator, AraC family	378.762	0.773782	0.284572	0.52526	8.56515	-0.37	#N/A	#N/A	#N/A
cg1814	carA	Carbamoyl-phosphate synthase, small chain	1494.43	0.768438	0.284561	0.52526	10.5454	-0.38	#N/A	#N/A	#N/A
cg3267	cg3267	Putative membrane protein, putative pseudogene (C-terminal fragment)	57.0446	1.45397	0.284777	0.52526	5.83402	0.54	#N/A	#N/A	#N/A
cg0462	cg0462	Conserved hypothetical protein	140.525	1.39474	0.285216	0.525542	7.13468	0.48	#N/A	#N/A	#N/A
cg2684	cg2684	Conserved hypothetical membrane protein, DedA-family	160.876	1.19748	0.2853	0.525542	7.32981	0.26	#N/A	#N/A	#N/A
cg1153	seuC	Putative FMNH2-dependent monooxygenase	33.6428	1.42405	0.285772	0.526072	5.07222	0.51	#N/A	#N/A	#N/A
cg1017	metS	Methionyl-tRNA synthetase	1642.78	0.823591	0.286113	0.52632	10.6819	-0.28	#N/A	#N/A	#N/A
cg1270	cg1270	Putative O-methyltransferase	63.1691	1.25701	0.286461	0.52632	5.98115	0.33	#N/A	#N/A	#N/A
cg1686	cg1686	Putative transcriptional regulatory protein	264.152	1.19748	0.286434	0.52632	8.04522	0.26	#N/A	#N/A	#N/A
cg2529	treS	Trehalose synthase, maltose alpha-D-glucosyltransferase	1078.35	0.76313	0.28668	0.526382	10.0746	-0.39	#N/A	#N/A	#N/A
cg2617	vanB	Vanillate O-demethylase oxidoreductase	618.629	0.790041	0.286892	0.526431	9.27293	-0.34	#N/A	#N/A	#N/A
cg0448	cg0448	Conserved putative membrane protein	2050.76	0.806642	0.287161	0.526585	11.0019	-0.31	#N/A	#N/A	#N/A
cg0681	alr	Alanine racemase	189.984	1.23971	0.287615	0.526949	7.56974	0.31	#N/A	#N/A	#N/A
cg2958	butA	L-2,3-Butanediol dehydrogenase/acetoin reductase	6804.54	0.80107	0.28773	0.526949	12.7323	-0.32	#N/A	#N/A	#N/A
cg2535	cg2535	Putative secreted protein	327.554	0.790041	0.288519	0.528054	8.35559	-0.34	#N/A	#N/A	#N/A
cg2492	glmS	Glutamine--fructose-6-phosphate transaminase (isomerizing)	1300.6	1.14076	0.288774	0.528182	10.345	0.19	#N/A	#N/A	#N/A
cg2935	nanP	Putative exo-alpha-sialidase	125.179	1.29235	0.288989	0.528235	6.96785	0.37	#N/A	#N/A	#N/A
cg0087	cg0087	Putative membrane transport protein	39.8143	1.3566	0.290502	0.529979	5.31522	0.44	#N/A	#N/A	#N/A
cg0789	amiA	Putative N-acyl-L-amino acid amidohydrolase	507.531	1.15669	0.290415	0.529979	8.98735	0.21	#N/A	#N/A	#N/A
cg1182	cg1182	Putative membrane protein	87.1118	0.835088	0.290431	0.529979	6.4448	-0.26	#N/A	#N/A	#N/A
cg2274	cg2274	Putative metal-binding, possibly nucleic acid-binding protein	1047.12	0.876606	0.290815	0.53021	10.0322	-0.19	#N/A	#N/A	#N/A
cg0052	cg0052	ABC-type putative iron-siderophore transporter, permease subunit	59.5979	1.31039	0.291601	0.530689	5.89719	0.39	#N/A	#N/A	#N/A
cg1351	moeA3	Molybdopterin biosynthesis protein MoeA	292.267	1.16473	0.291636	0.530689	8.19114	0.22	#N/A	#N/A	#N/A
cg2504	cg2504	Conserved hypothetical protein	1853.41	1.52626	0.291528	0.530689	10.856	0.61	#N/A	#N/A	#N/A
cg0655	rpoA	DNA-directed RNA polymerase, alpha subunit	12341.8	0.858565	0.291862	0.53076	13.5913	-0.22	#N/A	#N/A	#N/A
cg0927	cg0927	ABC-type putative iron-siderophore transporter, permease subunit	228.527	1.18099	0.292083	0.530815	7.83622	0.24	#N/A	#N/A	#N/A
cg1417	cg1417	Putative acetyltransferase	74.7133	0.823591	0.292452	0.530815	6.22329	-0.28	#N/A	#N/A	#N/A
cg3082	cg3082	Putative transcriptional regulator, ArsR-family	75.4379	0.655197	0.292286	0.530815	6.23722	-0.61	#N/A	#N/A	#N/A
cg0808	wbpC	Conserved putative membrane protein	829.382	1.13288	0.292649	0.530835	9.69589	0.18	#N/A	#N/A	#N/A
cg2119	fruK	1-Phosphofructokinase	6202.81	0.697372	0.2933	0.531677	12.5987	-0.52	#N/A	#N/A	#N/A
cg3191	glfT	Putative glycosyltransferase	1179.09	0.80107	0.293672	0.532012	10.2035	-0.32	#N/A	#N/A	#N/A
cg0296	dnaZX	DNA polymerase III, gamma and tau subunits	925.946	0.817902	0.294366	0.532705	9.85478	-0.29	#N/A	#N/A	#N/A
cg0300	cg0300	Putative UDP-N-acetylmuramyl tripeptide synthase, involved in murein formation	475.05	0.742262	0.29461	0.532705	8.89193	-0.43	#N/A	#N/A	#N/A
cg0359	cg0359	Putative membrane protein	1431.74	0.835088	0.294616	0.532705	10.4836	-0.26	#N/A	#N/A	#N/A
cg1090	ggtB	Putative gamma-glutamyltranspeptidase	283.174	0.858565	0.294942	0.532955	8.14555	-0.22	#N/A	#N/A	#N/A
cg2323	treY	(1->4)-Alpha-D-glucan 1-alpha-D-glucosylmutase	972.468	0.779165	0.295129	0.532955	9.92551	-0.36	#N/A	#N/A	#N/A
cg0817	kup	Putative secondary K+ uptake permease, K+ uptake permease (KUP) family	180.737	1.19748	0.295373	0.533058	7.49774	0.26	#N/A	#N/A	#N/A
cg0710	cg0710	Putative membrane protein	193.225	0.82932	0.296497	0.534747	7.59414	-0.27	#N/A	#N/A	#N/A
cg0091	cg0091	Putative D-isomer specific 2-hydroxyacid dehydrogenase	254.667	0.864537	0.299789	0.535689	7.99247	-0.21	#N/A	#N/A	#N/A
cg0338	cg0338	Conserved hypothetical protein	288.838	1.26576	0.297851	0.535689	8.17412	0.34	#N/A	#N/A	#N/A
cg0538	cg0538	Conserved hypothetical protein	111.151	1.25701	0.297434	0.535689	6.79638	0.33	#N/A	#N/A	#N/A
cg0629	rplF	50S ribosomal protein L6	19489.8	0.835088	0.297978	0.535689	14.2504	-0.26	#N/A	#N/A	#N/A
cg0680	cg0680	Conserved hypothetical protein	1652.21	0.721965	0.298667	0.535689	10.6902	-0.47	#N/A	#N/A	#N/A
cg0870	cg0870	Putative hydrolase, HAD superfamily	445.837	0.840896	0.299378	0.535689	8.80037	-0.25	#N/A	#N/A	#N/A
cg1020	cg1020	conserved hypothetical protein, cupin domain	28.8935	1.52626	0.298274	0.535689	4.85267	0.61	#N/A	#N/A	#N/A
cg1267	cg1267	Beta-fructosidase (levanase/invertase)	1141.67	0.80107	0.29971	0.535689	10.1569	-0.32	#N/A	#N/A	#N/A
cg1699	hisE	Phosphoribosyl-ATP pyrophosphatase	859.609	0.870551	0.299825	0.535689	9.74754	-0.2	#N/A	#N/A	#N/A
cg2118	cg2118	Transcriptional regulator protein, DeoR-family	9001.87	0.668964	0.299427	0.535689	13.136	-0.58	#N/A	#N/A	#N/A
cg2294	cg2294	Putative membrane protein	260.575	1.18921	0.298002	0.535689	8.02555	0.25	#N/A	#N/A	#N/A
cg2365	cg2365	Conserved hypothetical protein	339.655	0.876606	0.299956	0.535689	8.40793	-0.19	#N/A	#N/A	#N/A
cg2502	fur	Putative transcriptional regulator, FUR-family	869.444	0.835088	0.298773	0.535689	9.76395	-0.26	#N/A	#N/A	#N/A
cg2511	cg2511	Putative membrane protein containing CBS domain	191.498	1.16473	0.299806	0.535689	7.58118	0.22	#N/A	#N/A	#N/A
cg2561	thiX	Secreted protein, involved into thiamine biosynthesis	450.004	0.795536	0.300031	0.535689	8.8138	-0.33	#N/A	#N/A	#N/A
cg3164	cg3164	Putative secreted or membrane protein	211.951	1.18921	0.299927	0.535689	7.72759	0.25	#N/A	#N/A	#N/A
cg0358	cg0358	Putative hydrolase/acyltransferase	773.759	0.716978	0.300895	0.53671	9.59574	-0.48	#N/A	#N/A	#N/A
cg3169	pck	Phosphoenolpyruvate carboxykinase (GTP)	5626.45	0.882703	0.30098	0.53671	12.458	-0.18	#N/A	#N/A	#N/A
cg1321	cg1321	Putative short-chain fatty acid transporter	10.369	1.75321	0.301677	0.537616	3.37421	0.81	#N/A	#N/A	#N/A
cg0221	cg0221	Putative transcriptional regulator, LacI-family	113.81	0.806642	0.302179	0.537838	6.83049	-0.31	#N/A	#N/A	#N/A
cg0550	cg0550	Putative peptidase E	101.679	1.18099	0.302114	0.537838	6.66787	0.24	#N/A	#N/A	#N/A
cg2461	tnp4a(ISCg4a)	Transposase	17.4131	1.69349	0.302622	0.538288	4.1221	0.76	#N/A	#N/A	#N/A
cg2459	ptpA	Protein-tyrosine-phosphatase	608.328	0.80107	0.3032	0.538981	9.24871	-0.32	#N/A	#N/A	#N/A
cg1279	cg1279	Putative secreted protein	264.911	0.779165	0.303994	0.540054	8.04936	-0.36	#N/A	#N/A	#N/A
cg1578	cg1578	Putative acyltransferase, membrane protein	1317.55	1.20581	0.304749	0.541058	10.3636	0.27	#N/A	#N/A	#N/A
cg1144	cg1144	Hypothetical protein	1017.47	0.870551	0.305248	0.541606	9.99076	-0.2	#N/A	#N/A	#N/A
cg1702	cg1702	Hypothetical protein	80.5665	0.806642	0.305567	0.541833	6.33211	-0.31	#N/A	#N/A	#N/A
cg0263	modA	ABC-type putative molybdenum transporter, substrate-binding lipoprotein	153.249	1.20581	0.306326	0.542732	7.25974	0.27	#N/A	#N/A	#N/A
cg2711	cg2711	Putative secreted protein	12.3541	1.58008	0.306455	0.542732	3.62692	0.66	#N/A	#N/A	#N/A
cg3013	cg3013	Hypothetical protein	442.549	1.23971	0.307706	0.544609	8.78969	0.31	#N/A	#N/A	#N/A
cg0499	cg0499	Hypothetical protein	225.437	1.26576	0.309015	0.546585	7.81658	0.34	#N/A	#N/A	#N/A
cg0903	cg0903	Conserved hypothetical protein	89.6341	0.790041	0.310244	0.548078	6.48598	-0.34	#N/A	#N/A	#N/A
cg1360	cg1360	Putative membrane protein	364.982	1.31039	0.310224	0.548078	8.51168	0.39	#N/A	#N/A	#N/A
cg0012	ssuR	Transcriptional activator of sulfonate(ester) utilization, ROK-family	144.012	1.16473	0.312282	0.550259	7.17005	0.22	#N/A	#N/A	#N/A
cg0582	rpsG	30S ribosomal protein S7	8821.74	0.817902	0.312284	0.550259	13.1068	-0.29	#N/A	#N/A	#N/A
cg0926	cg0926	ABC-type putative iron-siderophore transporter, permease subunit	183.294	1.19748	0.312639	0.550259	7.51802	0.26	#N/A	#N/A	#N/A
cg1761	sufS	cysteine desulfurase	4043.42	0.82932	0.312637	0.550259	11.9814	-0.27	#N/A	#N/A	#N/A
cg2402	cg2402	Secreted protein NLP/P60 family	6018.77	0.876606	0.312515	0.550259	12.5553	-0.19	#N/A	#N/A	#N/A
cg2996	'ptsX'	Phosphotransferase system (PTS), disfunctional enzyme IIC component, putative pseudogene	9.91314	1.61328	0.312565	0.550259	3.30934	0.69	#N/A	#N/A	#N/A
cg2890	cg2890	Hypothetical protein, putative amino acid processing enzyme	247.235	0.846745	0.31324	0.550977	7.94974	-0.24	#N/A	#N/A	#N/A
cg0386	'bglS	Beta-glucosidase, putative pseudogene (C-terminal fragment)	13.5977	1.69349	0.314054	0.551751	3.7653	0.76	#N/A	#N/A	#N/A
cg0905	psp2	Putative secreted protein	855.112	0.852635	0.314649	0.551751	9.73997	-0.23	#N/A	#N/A	#N/A
cg1091	cg1091	Hypothetical protein	1653.43	0.82932	0.314428	0.551751	10.6912	-0.27	#N/A	#N/A	#N/A
cg1251	cg1251	Putative membrane protein	192.477	1.15669	0.314619	0.551751	7.58854	0.21	#N/A	#N/A	#N/A
cg3075	cmr	Putative multidrug efflux permease, MFS-type	41.5419	1.31951	0.314536	0.551751	5.37649	0.4	#N/A	#N/A	#N/A
cg3037	cls	Cardiolipin synthase	269.363	0.773782	0.314854	0.55177	8.07341	-0.37	#N/A	#N/A	#N/A
cg1137	cg1137	Putative transcriptional regulator, LysR-family	177.934	0.864537	0.316589	0.554469	7.4752	-0.21	#N/A	#N/A	#N/A
cg2270	cg2270	Conserved hypothetical protein	14.4459	1.67018	0.317798	0.556244	3.85259	0.74	#N/A	#N/A	#N/A
cg2458	pgp2	Putative phosphatase, HAD-family	364.384	1.15669	0.318241	0.556677	8.50932	0.21	#N/A	#N/A	#N/A
cg2527	dcp	Peptidyl-dipeptidase	583.125	0.768438	0.318627	0.557011	9.18766	-0.38	#N/A	#N/A	#N/A
cg2080	cg2080	Conserved hypothetical protein	588.358	1.16473	0.318973	0.557273	9.20055	0.22	#N/A	#N/A	#N/A
cg1185	tnp10b(ISCg10a)	Transposase, putative pseudogene	7.53776	1.69349	0.319837	0.558097	2.91414	0.76	#N/A	#N/A	#N/A
cg1559	cg1559	Zn-dependent hydrolase	465.696	0.870551	0.319721	0.558097	8.86324	-0.2	#N/A	#N/A	#N/A
cg2552	cg2552	ABC-type putative dipeptide/oligopeptide transporter, ATPase subunit	148.512	0.840896	0.320339	0.558631	7.21444	-0.25	#N/A	#N/A	#N/A
cg0634	rplO	50S ribosomal protein L15	7085.4	1.10191	0.320929	0.559317	12.7906	0.14	#N/A	#N/A	#N/A
cg2249	trmD	tRNA (guanine-N1)-methyltransferase	288.228	0.817902	0.32113	0.559325	8.17106	-0.29	#N/A	#N/A	#N/A
cg0506	cg0506	ABC-type putative spermidine/putrescine/iron(III) transporter, ATPase subunit	145.626	0.795536	0.322797	0.56154	7.18613	-0.33	#N/A	#N/A	#N/A
cg1166	cg1166	Putative membrane protein	460.082	1.15669	0.322624	0.56154	8.84575	0.21	#N/A	#N/A	#N/A
cg1092	cg1092	Putative secreted protein	124.982	1.16473	0.323413	0.562268	6.96558	0.22	#N/A	#N/A	#N/A
cg0652	rpsM	30S ribosomal protein S13	8495.92	0.823591	0.323973	0.562898	13.0526	-0.28	#N/A	#N/A	#N/A
cg0642	cg0642	Conserved hypothetical protein, probably DNA-binding	58.8901	1.29235	0.324874	0.564119	5.87995	0.37	#N/A	#N/A	#N/A
cg0921	cg0921	Siderophore-interacting protein	40.9602	0.790041	0.325314	0.564538	5.35615	-0.34	#N/A	#N/A	#N/A
cg0830	cg0830	Putative membrane protein	27.21	1.32869	0.325853	0.56513	4.76606	0.41	#N/A	#N/A	#N/A
cg1249	cg1249	ABC-type putative dipeptide/oligopeptide transporter, substrate-binding lipoprotein	363.339	1.18921	0.32691	0.566272	8.50517	0.25	#N/A	#N/A	#N/A
cg1495	thiL	Thiamine-phosphate kinase	232.384	0.80107	0.326755	0.566272	7.86037	-0.32	#N/A	#N/A	#N/A
cg0941	cg0941	Hypothetical protein	129.584	1.18099	0.327681	0.567263	7.01774	0.24	#N/A	#N/A	#N/A
cg0666	cg0666	Putative membrane protein	34.5113	1.32869	0.328334	0.568048	5.109	0.41	#N/A	#N/A	#N/A
cg1656	ndh	NADH dehydrogenase	3706.48	1.12506	0.328603	0.568167	11.8558	0.17	#N/A	#N/A	#N/A
cg3348	cg3348	Putative plasmid maintenance system antidote protein	154.883	1.22264	0.329005	0.568518	7.27503	0.29	#N/A	#N/A	#N/A
cg2141	recA	Recombinase A	833.387	1.15669	0.331414	0.572333	9.70284	0.21	#N/A	#N/A	#N/A
cg0080	cg0080	Magnesium/cobalt ion channel, CorA metal ion transporter (MIT) family	315.789	0.840896	0.332596	0.572983	8.30282	-0.25	#N/A	#N/A	#N/A
cg0997	cgtS2	Two-component system, sensory histidine kinase	455.297	1.17283	0.332021	0.572983	8.83066	0.23	#N/A	#N/A	#N/A
cg1438	cg1438	ABC-type putative nitrate transporter, ATPase subunit, putative pseudogene (C-terminal fragment)	9.99827	1.56917	0.332457	0.572983	3.32168	0.65	#N/A	#N/A	#N/A
cg1830	cg1830	Putative signal peptidase, membrane protein, cleaves prepilin-like proteins	45.4018	1.40444	0.332386	0.572983	5.50468	0.49	#N/A	#N/A	#N/A
cg1395	cg1395	Conserved hypothetical protein	222.882	0.790041	0.33335	0.573588	7.80014	-0.34	#N/A	#N/A	#N/A
cg1647	cg1647	ABC-type multidrug transport system, permease subunit	87.744	1.24833	0.333186	0.573588	6.45523	0.32	#N/A	#N/A	#N/A
cg0809	maf	Septum formation protein Maf	1154.44	0.882703	0.334711	0.575307	10.173	-0.18	#N/A	#N/A	#N/A
cg2293	cg2293	protein similar to indole-3-glycerol phosphate synthases	439.965	0.882703	0.334754	0.575307	8.78125	-0.18	#N/A	#N/A	#N/A
cg0346	fadE	Glutaryl-CoA dehydrogenase	129.025	1.23971	0.337036	0.577951	7.01151	0.31	#N/A	#N/A	#N/A
cg1322	cg1322	Conserved hypothetical protein, YceI-homolog	911.648	0.858565	0.33691	0.577951	9.83233	-0.22	#N/A	#N/A	#N/A
cg1670	cg1670	Conserved hypothetical protein	609.166	0.888843	0.337104	0.577951	9.25069	-0.17	#N/A	#N/A	#N/A
cg3247	cgtR11	Two-component system, transcriptional response regulator, probalble nitrate/nitrite response	408.763	0.784584	0.336602	0.577951	8.67512	-0.35	#N/A	#N/A	#N/A
cg1266	rrmA	rRNA guanine-N1-methyltransferase	1652.5	1.17283	0.337876	0.578576	10.6904	0.23	#N/A	#N/A	#N/A
cg1283	aroE2	Putative shikimate/quinate 5-dehydrogenase	2464.72	1.16473	0.33787	0.578576	11.2672	0.22	#N/A	#N/A	#N/A
cg1127	mca	Putative mycothiol S-conjugate amidase	1196.65	0.876606	0.33811	0.578629	10.2248	-0.19	#N/A	#N/A	#N/A
cg2157	terC	Putative integral membrane export protein, tellurium resistance	978.849	1.21419	0.338659	0.579221	9.93494	0.28	#N/A	#N/A	#N/A
cg0581	rpsL	30S ribosomal protein S12	5520.18	1.10191	0.339999	0.581164	12.4305	0.14	#N/A	#N/A	#N/A
cg1689	pup	prokaryotic ubiquitin-like protein	514.978	0.882703	0.340942	0.582426	9.00837	-0.18	#N/A	#N/A	#N/A
cg0035	cg0035	5'-Nucleotidase, putative pseudogene	44.7083	1.45397	0.342929	0.585095	5.48247	0.54	#N/A	#N/A	#N/A
cg0657	truA	tRNA pseudouridine synthase A	237.276	0.882703	0.345097	0.585095	7.89042	-0.18	#N/A	#N/A	#N/A
cg0859	cg0859	Conserved hypothetical protein	452.67	1.14076	0.344708	0.585095	8.82232	0.19	#N/A	#N/A	#N/A
cg0879	cg0879	Putative membrane protein	38.8278	1.33793	0.345167	0.585095	5.27902	0.42	#N/A	#N/A	#N/A
cg1106	cg1106	conserved hypothetical protein	595.782	1.21419	0.343587	0.585095	9.21864	0.28	#N/A	#N/A	#N/A
cg1475	cg1475	Conserved hypothetical protein	69.0159	1.20581	0.344554	0.585095	6.10886	0.27	#N/A	#N/A	#N/A
cg1483	cg1483	Putative membrane protein	45.6555	1.31039	0.343496	0.585095	5.51272	0.39	#N/A	#N/A	#N/A
cg1754	cg1754	Putative membrane protein	48.8031	1.34723	0.344952	0.585095	5.6089	0.43	#N/A	#N/A	#N/A
cg1799	ribC	Riboflavin synthase, alpha chain	487.905	1.1487	0.343592	0.585095	8.93046	0.2	#N/A	#N/A	#N/A
cg2061	psp3	Putative secreted protein	232.273	0.840896	0.345177	0.585095	7.85968	-0.25	#N/A	#N/A	#N/A
cg2221	tsf	Translation elongation factor, EF-Ts	5312.45	1.17283	0.344563	0.585095	12.3752	0.23	#N/A	#N/A	#N/A
cg2625	pcaF	Putative beta-ketoadipyl CoA thiolase	193.914	1.22264	0.343004	0.585095	7.59927	0.29	#N/A	#N/A	#N/A
cg3148	'fepC'	ABC transporter, ATP-binding protein - pseudogene	45.7404	1.42405	0.344964	0.585095	5.5154	0.51	#N/A	#N/A	#N/A
cg0013	cg0013	Putative transcriptional regulator, TetR-family	23.4501	1.36604	0.345383	0.585096	4.55152	0.45	#N/A	#N/A	#N/A
cg1070	cg1070	Conserved hypothetical protein	185.845	1.24833	0.347456	0.587907	7.53795	0.32	#N/A	#N/A	#N/A
cg2536	aecD	betaC-S lyase, AT class I	1250.43	1.1487	0.347267	0.587907	10.2882	0.2	#N/A	#N/A	#N/A
cg2942	cg2942	Putative transcriptional regulator, AsnC-family	44.7332	0.80107	0.347922	0.587996	5.48327	-0.32	#N/A	#N/A	#N/A
cg3315	cg3315	Putative transcriptional regulator, MarR-family	1723.56	0.888843	0.347882	0.587996	10.7512	-0.17	#N/A	#N/A	#N/A
cg0321	mnhG	Putative Na+/H+ antiporter, membrane subunit	63.6065	1.22264	0.349367	0.590088	5.9911	0.29	#N/A	#N/A	#N/A
cg0187	cg0187	Conserved hypothetical protein	177.877	1.20581	0.351355	0.590464	7.47474	0.27	#N/A	#N/A	#N/A
cg0478	cg0478	Hypothetical protein	9.77458	1.61328	0.351225	0.590464	3.28903	0.69	#N/A	#N/A	#N/A
cg0741	sirR	Transcriptional repressor, DtxR-family	316.134	0.835088	0.349971	0.590464	8.30439	-0.26	#N/A	#N/A	#N/A
cg0999	cg0999	Putative molybdopterin biosynthesis protein	734.075	0.858565	0.351115	0.590464	9.51978	-0.22	#N/A	#N/A	#N/A
cg1215	nadC	Putative nicotinate-nucleotide pyrophosphorylase	1841.87	0.742262	0.351581	0.590464	10.847	-0.43	#N/A	#N/A	#N/A
cg1579	cg1579	Putative secreted protein	1690.81	0.882703	0.350054	0.590464	10.7235	-0.18	#N/A	#N/A	#N/A
cg2204	cg2204	ABC-type transporter, ATPase and permease subunit	18.5654	1.34723	0.351664	0.590464	4.21455	0.43	#N/A	#N/A	#N/A
cg2781	nrdF	Ribonucleoside-diphosphate reductase	2398.72	0.852635	0.350408	0.590464	11.228	-0.23	#N/A	#N/A	#N/A
cg2914	tnp5b(ISCg5b)	Transposase	1181.57	0.747425	0.351332	0.590464	10.2065	-0.42	#N/A	#N/A	#N/A
cg3216	gntP	Putative secondary gluconate symporter, gluconate:H+ symporter (GntP) family	188.351	0.870551	0.350732	0.590464	7.55728	-0.2	#N/A	#N/A	#N/A
cg2257	srp	Putative signal recognition particle GTPase	2238.65	1.14076	0.352264	0.591122	11.1284	0.19	#N/A	#N/A	#N/A
cg2374	murE	UDP-N-acetylmuramoylalanyl-D-glutamate--2,6- diaminopimelate ligase	1075.3	0.817902	0.352716	0.591532	10.0705	-0.29	#N/A	#N/A	#N/A
cg1602	recN	DNA repair protein RecN	1425.22	1.1487	0.353616	0.592343	10.477	0.2	#N/A	#N/A	#N/A
cg2303	hisB	Imidazoleglycerol-phosphate dehydratase	535.133	0.835088	0.353474	0.592343	9.06375	-0.26	#N/A	#N/A	#N/A
cg0149	panB	3-Methyl-2-oxobutanoate hydroxymethyltransferase	789.935	0.835088	0.355032	0.593748	9.62559	-0.26	#N/A	#N/A	#N/A
cg0940	cg0940	Glutamine cyclotransferase	343.28	1.14076	0.354913	0.593748	8.42324	0.19	#N/A	#N/A	#N/A
cg3136	cg3136	Putative nitroreductase	158.23	1.21419	0.355081	0.593748	7.30588	0.28	#N/A	#N/A	#N/A
cg1432	ilvD	Dihydroxy-acid dehydratase	2534.18	1.23114	0.35565	0.594002	11.3073	0.3	#N/A	#N/A	#N/A
cg1441	cg1441	ABC-type putative nitrate transporter, substrate-binding lipoprotein	13.2732	1.64718	0.355551	0.594002	3.73044	0.72	#N/A	#N/A	#N/A
cg2131	cg2131	Hypothetical protein	140.528	1.20581	0.356251	0.594657	7.13471	0.27	#N/A	#N/A	#N/A
cg0181	alkB	Alkylated DNA repair protein AlkB	44.2622	1.25701	0.357465	0.595201	5.468	0.33	#N/A	#N/A	#N/A
cg0576	rpoB	DNA-directed RNA polymerase, beta chain	15526.7	1.10957	0.357066	0.595201	13.9225	0.15	#N/A	#N/A	#N/A
cg0841	cg0841	Conserved hypothetical protein	1143.09	1.13288	0.357609	0.595201	10.1587	0.18	#N/A	#N/A	#N/A
cg2086	dut	Deoxyuridine 5'-triphosphate nucleotidohydrolase	162.323	0.852635	0.357831	0.595201	7.34272	-0.23	#N/A	#N/A	#N/A
cg2101	cg2101	Putative D-tyrosyl-tRNA(Tyr) deacylase	50.576	1.28343	0.357656	0.595201	5.66038	0.36	#N/A	#N/A	#N/A
cg2911	cg2911	ABC-type putative Mn/Zn transporter, substrate-binding lipoprotein	219.69	1.14076	0.356968	0.595201	7.77933	0.19	#N/A	#N/A	#N/A
cg0788	pmmB	Phosphoglucomutase/phosphomannomutase	400.597	1.17283	0.358226	0.595509	8.64601	0.23	#N/A	#N/A	#N/A
cg1326	cg1326	Hypothetical protein	714.097	0.779165	0.359099	0.596611	9.47998	-0.36	#N/A	#N/A	#N/A
cg0882	cg0882	Conserved hypothetical protein	615.342	1.21419	0.360711	0.598243	9.26524	0.28	#N/A	#N/A	#N/A
cg2518	cg2518	Putative secreted protein	283.826	1.12506	0.360306	0.598243	8.14886	0.17	#N/A	#N/A	#N/A
cg3066	cg3066	Putative membrane protein	79.6174	1.25701	0.360616	0.598243	6.31501	0.33	#N/A	#N/A	#N/A
cg1601	ppnK	NAD(+) kinase	380.823	1.14076	0.361055	0.598464	8.57298	0.19	#N/A	#N/A	#N/A
cg0220	cg0220	Putative acetyltransferase, GNAT-family	67.6838	0.795536	0.362728	0.600886	6.08074	-0.33	#N/A	#N/A	#N/A
cg0019	cg0019	Putative transcriptional regulator, LysR-family	149.771	1.19748	0.363381	0.60092	7.22661	0.26	#N/A	#N/A	#N/A
cg2309	cg2309	Putative transcriptional regulator, TetR-family	167.888	0.858565	0.362978	0.60092	7.39135	-0.22	#N/A	#N/A	#N/A
cg2643	benE	Putative secondary benzoate symporter, benzoate:H+ symporter (BenE) family	36.4316	1.26576	0.363343	0.60092	5.18712	0.34	#N/A	#N/A	#N/A
cg0029	cg0029	Conserved putative membrane protein	120.449	0.812252	0.366382	0.602729	6.91228	-0.3	#N/A	#N/A	#N/A
cg0152	cg0152	Hypothetical protein	103.453	0.806642	0.365538	0.602729	6.69283	-0.31	#N/A	#N/A	#N/A
cg0563	rplK	50S ribosomal protein L11	4780.22	1.11729	0.36561	0.602729	12.2229	0.16	#N/A	#N/A	#N/A
cg1038	ksgA	Putative dimethyladenosine transferase	861.739	1.14076	0.367228	0.602729	9.75111	0.19	#N/A	#N/A	#N/A
cg1115	ppx2	Putative exopolyphosphatase	811.845	1.12506	0.36707	0.602729	9.66506	0.17	#N/A	#N/A	#N/A
cg2133	cg2133	Acetyltransferase, GNAT-family	264.834	0.773782	0.36595	0.602729	8.04895	-0.37	#N/A	#N/A	#N/A
cg2156	cg2156	Hypothetical protein	18.4263	1.41421	0.365282	0.602729	4.20369	0.5	#N/A	#N/A	#N/A
cg2188	cg2188	Mg-chelatase, subunit I	267.99	0.82932	0.366662	0.602729	8.06604	-0.27	#N/A	#N/A	#N/A
cg2716	hyi	Hydroxypyruvate isomerase	85.0553	0.852635	0.366744	0.602729	6.41033	-0.23	#N/A	#N/A	#N/A
cg2843	pstB	ABC-type putative phosphate transporter, ATPase subunit (TC 3.A.1.7.1)	160.556	1.23114	0.36682	0.602729	7.32693	0.3	#N/A	#N/A	#N/A
cg2970	cg2970	Conserved hypothetical protein	512.476	0.888843	0.367143	0.602729	9.00134	-0.17	#N/A	#N/A	#N/A
cg3249	cg3249	Putative secreted protein	31.0997	0.784584	0.365149	0.602729	4.95883	-0.35	#N/A	#N/A	#N/A
cg3329	cg3329	Conserved hypothetical protein	788.371	0.817902	0.364968	0.602729	9.62273	-0.29	#N/A	#N/A	#N/A
cg0747	cg0747	Conserved hypothetical protein	251.929	0.864537	0.367519	0.602857	7.97687	-0.21	#N/A	#N/A	#N/A
cg1650	pctC	ABC-type phosphate/phosphonate transporter, permease subunit (TC 3.A.1.9.1)	12.565	1.64718	0.368536	0.603831	3.65134	0.72	#N/A	#N/A	#N/A
cg3370	cg3370	Putative NADH-dependent flavin oxidoreductase	159.642	1.19748	0.368408	0.603831	7.31869	0.26	#N/A	#N/A	#N/A
cg1095	cg1095	Hypothetical protein	1029.96	1.16473	0.368894	0.604069	10.0084	0.22	#N/A	#N/A	#N/A
cg0047	cg0047	Conserved hypothetical protein	2455.17	0.835088	0.370359	0.606119	11.2616	-0.26	#N/A	#N/A	#N/A
cg3187	cg3187	Putative membrane protein	548.238	1.10957	0.371036	0.606879	9.09866	0.15	#N/A	#N/A	#N/A
cg1683	cg1683	DNA/RNA helicase, superfamily II	696.375	1.14076	0.371422	0.607161	9.44372	0.19	#N/A	#N/A	#N/A
cg0639	cg0639	Putative ferredoxin reductase	46.2317	1.38511	0.37202	0.607599	5.53081	0.47	#N/A	#N/A	#N/A
cg1340	arnR	transcriptional regulator ArsR-family	416.536	0.80107	0.372283	0.607599	8.7023	-0.32	#N/A	#N/A	#N/A
cg2756	cg2756	Conserved hypothetical protein	50.2012	1.33793	0.37233	0.607599	5.64965	0.42	#N/A	#N/A	#N/A
cg3051	cg3051	Putative secreted protein	37.0351	1.31951	0.372573	0.607647	5.21082	0.4	#N/A	#N/A	#N/A
cg1011	cg1011	Putative membrane protein	121.048	1.19748	0.373125	0.608198	6.91944	0.26	#N/A	#N/A	#N/A
cg0299	cobQ	Cobyric acid synthase	251.707	0.768438	0.373899	0.60911	7.9756	-0.38	#N/A	#N/A	#N/A
cg1377	ssuC	ABC-type aliphatic sulfonate transporter, permease subunit	19.688	0.757858	0.374466	0.609336	4.29925	-0.4	#N/A	#N/A	#N/A
cg2300	hisH	Imidazole glycerol phosphate synthase subunit HisH	515.201	1.16473	0.374416	0.609336	9.00899	0.22	#N/A	#N/A	#N/A
cg0938	cg0938	Cold shock protein	1769.62	0.846745	0.374861	0.609631	10.7892	-0.24	#N/A	#N/A	#N/A
cg0202	iolD	Putative acetolactate synthase, large subunit	110.131	1.17283	0.375079	0.609637	6.78307	0.23	#N/A	#N/A	#N/A
cg0122	cg0122	Hypothetical protein	412.305	1.17283	0.37608	0.610916	8.68757	0.23	#N/A	#N/A	#N/A
cg3221	cg3221	Putative hydrolase of the HAD superfamily	50.9827	0.835088	0.37716	0.61232	5.67194	-0.26	#N/A	#N/A	#N/A
cg0627	cg0627	Putative acetyltransferase, GNAT-family	48.5235	1.23971	0.377465	0.612466	5.60061	0.31	#N/A	#N/A	#N/A
cg1230	cg1230	Conserved hypothetical protein	1629.04	1.16473	0.377983	0.612607	10.6698	0.22	#N/A	#N/A	#N/A
cg2759	tnp15b(ISCg15b)	Transposase	42.1117	1.22264	0.377925	0.612607	5.39615	0.29	#N/A	#N/A	#N/A
cg2987	dacB	Serine-type D-Ala-D-Ala carboxypeptidase	255.293	1.23114	0.378762	0.613521	7.99601	0.3	#N/A	#N/A	#N/A
cg2917	cg2917	Conserved hypothetical protein	6.88665	1.91853	0.379046	0.613632	2.7838	0.94	#N/A	#N/A	#N/A
cg2271	cg2271	Putative secondary Co2+/Zn2+/Cd2+ efflux transporter, cation diffusion facilitator (CDF) family	25.9419	1.3566	0.379285	0.613671	4.69721	0.44	#N/A	#N/A	#N/A
cg2554	rbsK2	Ribokinase	73.913	1.17283	0.380716	0.615635	6.20776	0.23	#N/A	#N/A	#N/A
cg0043	cg0043	ABC-type putative manganese/zinc transporter, ATPase subunit	29.6645	1.31039	0.381439	0.616453	4.89067	0.39	#N/A	#N/A	#N/A
cg2074	cg2074	Hypothetical protein	22.6815	1.33793	0.382678	0.618105	4.50345	0.42	#N/A	#N/A	#N/A
cg2197	cg2197	Putative membrane protein	1620.42	0.835088	0.383212	0.618617	10.6621	-0.26	#N/A	#N/A	#N/A
cg1305	cg1305	Putative secondary proline transporter, amino acid-polyamine-organocation (APC) family	200.468	0.852635	0.383484	0.618706	7.64723	-0.23	#N/A	#N/A	#N/A
cg2251	rimM	Putative 16S rRNA processing protein, RimM-like	224.81	1.12506	0.384617	0.620182	7.81256	0.17	#N/A	#N/A	#N/A
cg0015	gyrA	DNA gyrase subunit A	2583	0.835088	0.385053	0.620533	11.3348	-0.26	#N/A	#N/A	#N/A
cg0464	ctpA	Putative Cu2+ transporting P-type ATPase	1266.5	0.795536	0.385425	0.62078	10.3066	-0.33	#N/A	#N/A	#N/A
cg0437	wzy	Putative membrane protein, involved in polysaccharide polymerization	961.903	1.14076	0.385946	0.620941	9.90975	0.19	#N/A	#N/A	#N/A
cg2886	bioD	Dethiobiotin synthase	39.4662	1.42405	0.386179	0.620941	5.30255	0.51	#N/A	#N/A	#N/A
cg3391	idhA1	Inositol 2-dehydrogenase	40.7345	0.790041	0.386123	0.620941	5.34818	-0.34	#N/A	#N/A	#N/A
cg0154	cg0154	Putative hydrolase	285.963	1.15669	0.386775	0.621395	8.15969	0.21	#N/A	#N/A	#N/A
cg3137	iunH1	Purine nucleosidase	182.814	0.882703	0.386898	0.621395	7.51424	-0.18	#N/A	#N/A	#N/A
cg2449	cg2449	Conserved hypothetical protein	70.1937	0.795536	0.38747	0.621612	6.13327	-0.33	#N/A	#N/A	#N/A
cg2979	folK	2-Amino-4-hydroxy-6- hydroxymethyldihydropteridine diphosphokinase	287.66	1.18099	0.387283	0.621612	8.16822	0.24	#N/A	#N/A	#N/A
cg1302	cg1302	Putative nuclease, HKD-family	505.16	0.895025	0.388544	0.622984	8.9806	-0.16	#N/A	#N/A	#N/A
cg0411	cg0411	Putative membrane protein	85.4637	1.18921	0.3895	0.623012	6.41724	0.25	#N/A	#N/A	#N/A
cg1082	cg1082	Putative membrane protein	108.903	1.23971	0.389649	0.623012	6.7669	0.31	#N/A	#N/A	#N/A
cg1097	cg1097	Hypothetical protein	105.901	1.18921	0.389708	0.623012	6.72657	0.25	#N/A	#N/A	#N/A
cg1274	mrp	Putative ATPase, probably involved in chromosome partitioning	1183.06	0.895025	0.390223	0.623012	10.2083	-0.16	#N/A	#N/A	#N/A
cg1473	cg1473	Conserved hypothetical protein	11.6085	0.678302	0.390192	0.623012	3.5371	-0.56	#N/A	#N/A	#N/A
cg1735	cg1735	Secreted cell wall-associated hydrolase (invasion-associated protein)	1606.13	1.11729	0.390407	0.623012	10.6494	0.16	#N/A	#N/A	#N/A
cg2766	cg2766	Putative transcriptional regulator, MarR-family	396.142	1.13288	0.389316	0.623012	8.62988	0.18	#N/A	#N/A	#N/A
cg2857	purF	Amidophosphoribosyltransferase	1133.01	0.876606	0.39075	0.623012	10.1459	-0.19	#N/A	#N/A	#N/A
cg3069	cg3069	Conserved hypothetical protein	702.482	1.12506	0.390701	0.623012	9.45632	0.17	#N/A	#N/A	#N/A
cg3105	cg3105	conserved hypothetical protein	123.585	1.15669	0.390127	0.623012	6.94936	0.21	#N/A	#N/A	#N/A
cg0727	cg0727	Putative nucleoside-diphosphate-sugar epimerase	779.674	0.882703	0.391475	0.623817	9.60673	-0.18	#N/A	#N/A	#N/A
cg2378	mraZ	Putative MraZ protein	4004.77	0.888843	0.394638	0.628506	11.9675	-0.17	#N/A	#N/A	#N/A
cg1458	cg1458	Putative hydrolase, FAA-family	1020.81	0.823591	0.394951	0.628653	9.9955	-0.28	#N/A	#N/A	#N/A
cg3072	cg3072	Putative secreted or membrane protein	510.123	1.14076	0.395564	0.629277	8.9947	0.19	#N/A	#N/A	#N/A
cg3185	cg3185	Conserved hypothetical protein	19.0369	1.54756	0.396366	0.6302	4.25072	0.63	#N/A	#N/A	#N/A
cg0390	cg0390	Putative multidrug efflux permease, MFS-type	310.102	1.15669	0.396849	0.630297	8.2766	0.21	#N/A	#N/A	#N/A
cg0513	cg0513	Putative membrane protein	334.854	0.846745	0.397274	0.630297	8.38739	-0.24	#N/A	#N/A	#N/A
cg1872	cg1872	Conserved hypothetical protein	1607.68	1.09429	0.397313	0.630297	10.6508	0.13	#N/A	#N/A	#N/A
cg2758	cg2758	Conserved putative membrane protein	240.431	1.23114	0.397005	0.630297	7.90948	0.3	#N/A	#N/A	#N/A
cg2516	hrcA	Putative transcriptional regulator, HrcA-family	675.818	1.10957	0.397937	0.630935	9.40049	0.15	#N/A	#N/A	#N/A
cg0592	cg0592	Putative acetate CoA-transferase	34.8346	1.31039	0.398618	0.631662	5.12245	0.39	#N/A	#N/A	#N/A
cg2600	tnp1d(ISCg1d)	Transposase	674.513	1.16473	0.399288	0.632372	9.3977	0.22	#N/A	#N/A	#N/A
cg3040	cg3040	Putative epimerase	261.021	0.835088	0.399545	0.632428	8.02802	-0.26	#N/A	#N/A	#N/A
cg2905	thrE	Threonine exporter	433.817	0.895025	0.400696	0.633544	8.76094	-0.16	#N/A	#N/A	#N/A
cg2915	cg2915	Hypothetical protein	8.65598	1.48452	0.400617	0.633544	3.1137	0.57	#N/A	#N/A	#N/A
cg1707	cg1707	Putative arsenate reductase (arsenical pump modifier)	272.905	0.858565	0.401336	0.634204	8.09226	-0.22	#N/A	#N/A	#N/A
cg2177	cg2177	Predicted nucleic-acid-binding protein implicated in transcription termination	5225.59	1.11729	0.40171	0.634443	12.3514	0.16	#N/A	#N/A	#N/A
cg2076	ribD	Putative riboflavin specific deaminase	204.351	1.23114	0.402324	0.63506	7.67491	0.3	#N/A	#N/A	#N/A
cg0854	pmmA	Phosphomannomutase	750.788	1.18921	0.40337	0.635759	9.55226	0.25	#N/A	#N/A	#N/A
cg2229	cg2229	Putative excinuclease ATPase subunit	381.592	1.14076	0.403437	0.635759	8.57589	0.19	#N/A	#N/A	#N/A
cg2545	cg2545	Putative secreted or membrane protein	19.0983	0.668964	0.403341	0.635759	4.25537	-0.58	#N/A	#N/A	#N/A
cg0218	cg0218	O-methyl transferase, putative pseudogene (N-terminal fragment)	59.0576	1.23114	0.404011	0.636022	5.88405	0.3	#N/A	#N/A	#N/A
cg1134	pab	Para-aminobenzoate synthase	226.261	1.1487	0.40405	0.636022	7.82185	0.2	#N/A	#N/A	#N/A
cg1332	cg1332	Putative secreted hydrolase	3862.96	0.742262	0.40489	0.636137	11.9155	-0.43	#N/A	#N/A	#N/A
cg2662	pepN	Membrane alanyl aminopeptidase	1984.86	0.870551	0.404956	0.636137	10.9548	-0.2	#N/A	#N/A	#N/A
cg3025	mrpC	Putative secondary Na+/H+ antiporter, monovalent cation:proton antiporter-3 (CPA3) family	250.039	1.27456	0.404589	0.636137	7.96601	0.35	#N/A	#N/A	#N/A
cg3071	pyrE	Orotate phosphoribosyltransferase	535.969	0.846745	0.405018	0.636137	9.06601	-0.24	#N/A	#N/A	#N/A
cg0119	ureD	Urease accessory protein UreD	812.072	0.773782	0.406132	0.636832	9.66546	-0.37	#N/A	#N/A	#N/A
cg0508	cg0508	ABC-type putative spermidine/putrescine/iron(III) transporter, substrate-binding lipoprotein	481.696	0.876606	0.405961	0.636832	8.91198	-0.19	#N/A	#N/A	#N/A
cg2428	cg2428	Conserved putative membrane protein	371.402	1.13288	0.406063	0.636832	8.53684	0.18	#N/A	#N/A	#N/A
cg2299	hisA	1-(5-phosphoribosyl)-5-[(5- phosphoribosylamino)methylideneamino] imidazole-4-carboxamide isomerase	482.743	1.18099	0.406444	0.636971	8.91511	0.24	#N/A	#N/A	#N/A
cg0767	cg0767	Siderophore-interacting protein	23.0669	1.31039	0.406691	0.637008	4.52775	0.39	#N/A	#N/A	#N/A
cg1803	fmt	Methionyl-tRNA formyltransferase	427.81	1.15669	0.407975	0.638459	8.74083	0.21	#N/A	#N/A	#N/A
cg2579	cg2579	Conserved hypothetical protein, DegV-family	431.945	1.13288	0.408291	0.638459	8.7547	0.18	#N/A	#N/A	#N/A
cg2906	cg2906	Conserved hypothetical protein	1752.72	0.913831	0.40816	0.638459	10.7754	-0.13	#N/A	#N/A	#N/A
cg1846	cg1846	Putative transcriptional regulator, TetR-family	85.3536	0.757858	0.409206	0.638837	6.41538	-0.4	#N/A	#N/A	#N/A
cg2146	cg2146	Hypothetical protein	134.932	1.27456	0.409027	0.638837	7.07608	0.35	#N/A	#N/A	#N/A
cg3303	cg3303	Putative transcriptional regulator, PadR-family	5498.28	0.846745	0.409069	0.638837	12.4248	-0.24	#N/A	#N/A	#N/A
cg0825	cg0825	Putative short chain dehydrogenase related to 3-oxoacyl-(acyl-carrier protein) reductase	2301.27	0.882703	0.410677	0.640488	11.1682	-0.18	#N/A	#N/A	#N/A
cg1060	prfC	Putative peptide chain release factor 3 (EF-G)	452.623	0.752623	0.410713	0.640488	8.82217	-0.41	#N/A	#N/A	#N/A
cg0822	cg0822	Conserved hypothetical protein	166.1	1.22264	0.411412	0.641226	7.37591	0.29	#N/A	#N/A	#N/A
cg2648	cg2648	Putative transcriptional regulator, ArsR-family	71.4233	0.742262	0.412889	0.642824	6.15832	-0.43	#N/A	#N/A	#N/A
cg3402	cg3402	Putative Hg2+ permease, MerTP-family	180.022	1.1487	0.412837	0.642824	7.49203	0.2	#N/A	#N/A	#N/A
cg2227	cg2227	Putative ATPase with chaperone activity	68.2156	1.30134	0.41355	0.643502	6.09203	0.38	#N/A	#N/A	#N/A
cg2615	cg2615	Putative transcriptional regulator, PadR-family	164.55	1.19748	0.415291	0.645857	7.36239	0.26	#N/A	#N/A	#N/A
cg1763	sufD	FeS cluster assembly protein, SufD-family	6018.89	0.812252	0.41579	0.646279	12.5553	-0.3	#N/A	#N/A	#N/A
cg2965	cg2965	Putative transcriptional regulator, AraC-family	158.393	0.870551	0.416188	0.646546	7.30737	-0.2	#N/A	#N/A	#N/A
cg2805	psp4	Putative secreted protein	1237.46	1.14076	0.416548	0.646752	10.2732	0.19	#N/A	#N/A	#N/A
cg0410	cg0410	Putative prolyl endopeptidase	922.824	1.12506	0.417064	0.646879	9.84991	0.17	#N/A	#N/A	#N/A
cg2831	ramA	Putative transcriptional regulator, LuxR-family, Nif-specific	1123.1	1.23971	0.417085	0.646879	10.1333	0.31	#N/A	#N/A	#N/A
cg0876	sigH	RNA polymerase sigma factor, ECF-family	751.379	1.10957	0.417847	0.64764	9.5534	0.15	#N/A	#N/A	#N/A
cg1739	cg1739	Conserved hypothetical protein, containing a glutamine amidotransferase domain	1027.8	0.806642	0.418555	0.64764	10.0053	-0.31	#N/A	#N/A	#N/A
cg1807	dfp	Putative flavoprotein, involved CoA metabolism	526.997	1.10957	0.418319	0.64764	9.04165	0.15	#N/A	#N/A	#N/A
cg2635	catB	Putative muconate cycloisomerase	198.477	0.852635	0.418713	0.64764	7.63283	-0.23	#N/A	#N/A	#N/A
cg2950	radA	Putative ATP-dependent protease, involved in DNA repair	396.967	0.90125	0.418675	0.64764	8.63288	-0.15	#N/A	#N/A	#N/A
cg1405	cg1405	Siderophore-interacting protein	109.955	1.23971	0.419458	0.64844	6.78077	0.31	#N/A	#N/A	#N/A
cg1178	tnp9a(ISCg9a)	Transposase	67.7346	1.20581	0.420077	0.648692	6.08182	0.27	#N/A	#N/A	#N/A
cg2290	cg2290	Predicted ring-cleavage extradiol dioxygenase	200.456	1.16473	0.420049	0.648692	7.64714	0.22	#N/A	#N/A	#N/A
cg1385	cg1385	Putative SAM-dependent methyltransferase	194.172	1.13288	0.420823	0.649492	7.60119	0.18	#N/A	#N/A	#N/A
cg0166	cg0166	Conserved hypothetical protein, Ankyrin repeat	133.409	0.870551	0.421073	0.649525	7.05971	-0.2	#N/A	#N/A	#N/A
cg0946	cg0946	Conserved hypothetical protein	376.452	0.870551	0.421584	0.649961	8.55632	-0.2	#N/A	#N/A	#N/A
cg0343	cg0343	Putative transcriptional regulator, MarR-family	112.045	1.22264	0.422976	0.65099	6.80793	0.29	#N/A	#N/A	#N/A
cg0602	rplP	50S ribosomal protein L16	6035.1	0.835088	0.423166	0.65099	12.5592	-0.26	#N/A	#N/A	#N/A
cg1545	uriT	Putative multidrug efflux permease, MFS-type	148.24	1.27456	0.422679	0.65099	7.21179	0.35	#N/A	#N/A	#N/A
cg2078	cg2078	Peptide methionine sulfoxide reductase	1249.68	1.20581	0.42303	0.65099	10.2873	0.27	#N/A	#N/A	#N/A
cg0142	sixA	Putative arabitol-1-phosphatase	78.4677	1.18099	0.425557	0.651413	6.29403	0.24	#N/A	#N/A	#N/A
cg0251	cg0251	Quinone oxidoreductase	353.697	0.895025	0.425063	0.651413	8.46637	-0.16	#N/A	#N/A	#N/A
cg0353	nth	Putative endonuclease III	140.891	1.17283	0.42537	0.651413	7.13844	0.23	#N/A	#N/A	#N/A
cg0487	cg0487	Conserved hypothetical protein	247.958	0.870551	0.424164	0.651413	7.95395	-0.2	#N/A	#N/A	#N/A
cg0948	serC	Phosphoserine transaminase, AT class IV	1893.11	0.870551	0.425959	0.651413	10.8865	-0.2	#N/A	#N/A	#N/A
cg0991	rpmB	50S ribosomal protein L28	14878	0.858565	0.425209	0.651413	13.8609	-0.22	#N/A	#N/A	#N/A
cg1222	lplA	Lipoate-protein ligase A	146.975	0.858565	0.42587	0.651413	7.19943	-0.22	#N/A	#N/A	#N/A
cg1398	cg1398	Conserved hypothetical protein	859.85	1.13288	0.42547	0.651413	9.74794	0.18	#N/A	#N/A	#N/A
cg1556	cg1556	Conserved hypothetical protein	3061.05	0.895025	0.424595	0.651413	11.5798	-0.16	#N/A	#N/A	#N/A
cg1705	arsC2	Putative secondary arsenite transporter, arsenical resistance-3 (ACR3) family	535.339	1.15669	0.424284	0.651413	9.06431	0.21	#N/A	#N/A	#N/A
cg2073	cg2073	Conserved hypothetical protein, glycerate kinase	51.0145	1.25701	0.423994	0.651413	5.67284	0.33	#N/A	#N/A	#N/A
cg0796	prpD1	Putative (2-methyl) citrate dehydratase	109.821	1.1487	0.426529	0.651585	6.77901	0.2	#N/A	#N/A	#N/A
cg1606	pyrG	CTP synthetase	642.87	1.19748	0.426305	0.651585	9.32838	0.26	#N/A	#N/A	#N/A
cg1540	cg1540	Putative secreted protein	226.113	0.858565	0.426798	0.651646	7.8209	-0.22	#N/A	#N/A	#N/A
cg2956	cg2956	Putative secreted protein	166.77	1.1487	0.427265	0.652009	7.38172	0.2	#N/A	#N/A	#N/A
cg3237	sod	Superoxide dismutase	6960.81	0.895025	0.427966	0.652379	12.765	-0.16	#N/A	#N/A	#N/A
cg3307	ssb	Single-strand binding protein	14268.4	0.846745	0.427845	0.652379	13.8005	-0.24	#N/A	#N/A	#N/A
cg1140	cg1140	Allophanate hydrolase subunit 1	178.333	1.15669	0.428735	0.652852	7.47843	0.21	#N/A	#N/A	#N/A
cg1641	cg1641	DNA/RNA helicase, superfamily II	846.274	0.90125	0.428523	0.652852	9.72498	-0.15	#N/A	#N/A	#N/A
cg0797	prpB1	Putative (methyl)isocitrate lyase	45.9591	0.835088	0.430403	0.655041	5.52228	-0.26	#N/A	#N/A	#N/A
cg0791	pyc	Pyruvate carboxylase	3240.88	0.876606	0.430719	0.655172	11.6622	-0.19	#N/A	#N/A	#N/A
cg0726	cg0726	Putative secreted lipoprotein	602.204	1.14076	0.431615	0.655833	9.23411	0.19	#N/A	#N/A	#N/A
cg1402	cg1402	Conserved hypothetical protein	731.336	0.90125	0.431604	0.655833	9.51439	-0.15	#N/A	#N/A	#N/A
cg0186	cg0186	Putative methylated-DNA--protein-cysteine methyltransferase	184.216	0.876606	0.432659	0.656317	7.52526	-0.19	#N/A	#N/A	#N/A
cg1353	fadD4	Putative acyl-CoA synthetase	334.598	1.10191	0.433463	0.656317	8.38629	0.14	#N/A	#N/A	#N/A
cg1708	cg1708	Conserved hypothetical protein	513.668	1.17283	0.433494	0.656317	9.00469	0.23	#N/A	#N/A	#N/A
cg2266	cg2266	Putative acylphosphatase	115.38	0.835088	0.433358	0.656317	6.85025	-0.26	#N/A	#N/A	#N/A
cg2544	cg2544	Putative transcriptional regulator, GntR-family	173.475	1.21419	0.433505	0.656317	7.43858	0.28	#N/A	#N/A	#N/A
cg3252	cg3252	Putative 60 KD inner membrane protein, SpoIIIJ homolog, cytochrome oxidase biogenesis (Oxa1) family	455.637	0.870551	0.433548	0.656317	8.83174	-0.2	#N/A	#N/A	#N/A
cg3277	cg3277	Hypothetical protein, containing double-stranded beta-helix domain	180.372	1.18099	0.433122	0.656317	7.49484	0.24	#N/A	#N/A	#N/A
cg0842	cg0842	Putative DNA helicase	264.303	1.1487	0.434609	0.657575	8.04605	0.2	#N/A	#N/A	#N/A
cg0523	cg0523	Cytochrome c biogenesis membrane protein, ResB-family	398.072	0.870551	0.438277	0.662772	8.63688	-0.2	#N/A	#N/A	#N/A
cg3362	trpCF	Phosphoribosylanthranilate isomerase	354.873	0.888843	0.438775	0.663173	8.47116	-0.17	#N/A	#N/A	#N/A
cg0874	cg0874	Conserved hypothetical protein	250.946	0.876606	0.439336	0.663224	7.97123	-0.19	#N/A	#N/A	#N/A
cg1573	tsnR	Putative 23S rRNA methyltransferase	304.611	0.882703	0.439238	0.663224	8.25083	-0.18	#N/A	#N/A	#N/A
cg2376	cg2376	Putative secreted protein	1014.7	0.895025	0.439508	0.663224	9.98684	-0.16	#N/A	#N/A	#N/A
cg2768	cg2768	L-aminopeptidase/D-esterase	466.234	1.13288	0.439919	0.663491	8.86491	0.18	#N/A	#N/A	#N/A
cg1856	cg1856	Putative Zn-dependent hydrolase	268.781	1.13288	0.44076	0.664409	8.07029	0.18	#N/A	#N/A	#N/A
cg0033	cg0033	Putative secreted protein	4.13454	0.590496	0.441708	0.664751	2.04773	-0.76	#N/A	#N/A	#N/A
cg0340	cg0340	Putative sugar/metabolite permease, MFS-type	26.2716	1.33793	0.441922	0.664751	4.71543	0.42	#N/A	#N/A	#N/A
cg0604	rpsQ	30S ribosomal protein S17	2495.15	1.14076	0.441522	0.664751	11.2849	0.19	#N/A	#N/A	#N/A
cg1677	cg1677	Conserved hypothetical protein	67.1073	1.3566	0.441399	0.664751	6.0684	0.44	#N/A	#N/A	#N/A
cg1859	cg1859	Putative secreted protein	11295.1	0.907519	0.44238	0.665089	13.4634	-0.14	#N/A	#N/A	#N/A
cg0267	pat	Phenylalanine aminotransferase, AT class I	463.309	0.907519	0.443752	0.666529	8.85583	-0.14	#N/A	#N/A	#N/A
cg1312	cg1312	Putative membrane protein	1273.72	0.852635	0.443806	0.666529	10.3148	-0.23	#N/A	#N/A	#N/A
cg0334	cg0334	Putative secreted protein, probable acting as esterase	471.596	0.82932	0.444639	0.667427	8.88141	-0.27	#N/A	#N/A	#N/A
cg1180	cg1180	Glycosyltransferase, probably involved in cell wall biogenesis	248.603	0.888843	0.445787	0.668446	7.9577	-0.17	#N/A	#N/A	#N/A
cg2606	cg2606	Conserved hypothetical protein	65.1434	1.16473	0.445709	0.668446	6.02555	0.22	#N/A	#N/A	#N/A
cg3030	cg3030	Putative hydrolase or acyltransferase (alpha/beta hydrolase superfamily)	224.435	0.888843	0.447228	0.670253	7.81015	-0.17	#N/A	#N/A	#N/A
cg2839	cg2839	Conserved hypothetical protein	117.542	1.18099	0.447684	0.670584	6.87703	0.24	#N/A	#N/A	#N/A
cg0908	cg0908	Putative secreted protein	234.476	1.13288	0.449651	0.672822	7.8733	0.18	#N/A	#N/A	#N/A
cg2162	thyX	Thymidylate synthase	407.573	1.12506	0.449447	0.672822	8.67091	0.17	#N/A	#N/A	#N/A
cg2318	cg2318	ABC-type putative iron(III) dicitrate transporter, substrate-binding lipoprotein	1777.03	0.870551	0.450707	0.674048	10.7953	-0.2	#N/A	#N/A	#N/A
cg2192	mqo	Malate:quinone oxidoreductase	2828.66	0.882703	0.451312	0.674598	11.4659	-0.18	#N/A	#N/A	#N/A
cg2848	cg2848	Putative secreted protein	165.685	0.835088	0.451964	0.675218	7.3723	-0.26	#N/A	#N/A	#N/A
cg2847	mshD	Putative 1-D-myo-inosityl-2-(L-cysteinyl)amido-2-deoxy-alpha-D- glucopyranoside N-acetyltransferase	625.86	0.895025	0.452913	0.675926	9.2897	-0.16	#N/A	#N/A	#N/A
cg3019	cg3019	Putative secreted protein or membrane protein	443.032	1.10957	0.452797	0.675926	8.79127	0.15	#N/A	#N/A	#N/A
cg0371	cspB	Cold-shock protein B	6027.4	0.858565	0.453802	0.676124	12.5573	-0.22	#N/A	#N/A	#N/A
cg0480	fadD5	Long-chain-fatty-acid--CoA ligase	2574.4	0.784584	0.453524	0.676124	11.33	-0.35	#N/A	#N/A	#N/A
cg0848	wbbL	Putative glycosyltransferase	354.798	0.864537	0.453996	0.676124	8.47086	-0.21	#N/A	#N/A	#N/A
cg2784	cg2784	Putative transcriptional regulator, DtxR-family	20.1044	1.41421	0.453978	0.676124	4.32944	0.5	#N/A	#N/A	#N/A
cg0232	cg0232	Putative secreted protein	72.9095	0.870551	0.455486	0.676177	6.18804	-0.2	#N/A	#N/A	#N/A
cg0281	cg0281	tRNA-specific adenosine deaminase	111.583	1.24833	0.455532	0.676177	6.80198	0.32	#N/A	#N/A	#N/A
cg0401	rmlA1	Glucose-1-phosphate thymidylyltransferase	217.42	0.876606	0.454577	0.676177	7.76434	-0.19	#N/A	#N/A	#N/A
cg1135	cg1135	Conserved hypothetical protein	62.4754	1.15669	0.455648	0.676177	5.96522	0.21	#N/A	#N/A	#N/A
cg1420	gatB	Glutamyl-tRNA (Gln) amidotransferase, subunit B	1308.93	1.10957	0.455326	0.676177	10.3542	0.15	#N/A	#N/A	#N/A
cg2981	folX	Dihydroneopterin aldolase	312.91	0.895025	0.455695	0.676177	8.2896	-0.16	#N/A	#N/A	#N/A
cg3009	porH	Porin, cation-specific	46106.8	0.864537	0.45431	0.676177	15.4927	-0.21	#N/A	#N/A	#N/A
cg0598	rplB	50S ribosomal protein L2	8689.57	0.823591	0.456145	0.676492	13.0851	-0.28	#N/A	#N/A	#N/A
cg2629	pcaB	Putative 3-carboxy-cis,cis-muconate cycloisomerase	216.136	0.90125	0.457827	0.678633	7.75579	-0.15	#N/A	#N/A	#N/A
cg0297	cg0297	Conserved hypothetical protein, DUF149-family	865.385	1.14076	0.45938	0.679461	9.7572	0.19	#N/A	#N/A	#N/A
cg1498	cg1498	ATP-dependent DNA helicase, RecG-like	272.736	1.10191	0.458864	0.679461	8.09136	0.14	#N/A	#N/A	#N/A
cg1835	aroE3	Shikimate 5-dehydrogenase	371.211	0.790041	0.4595	0.679461	8.5361	-0.34	#N/A	#N/A	#N/A
cg2431	cg2431	Conserved hypothetical protein, contains double-stranded beta-helix domain	88.3473	0.852635	0.458925	0.679461	6.46511	-0.23	#N/A	#N/A	#N/A
cg2697	cg2697	Single-strand binding protein	61.2741	0.82932	0.459579	0.679461	5.93721	-0.27	#N/A	#N/A	#N/A
cg1000	cg1000	Conserved hypothetical protein	392.239	0.864537	0.461731	0.682287	8.61559	-0.21	#N/A	#N/A	#N/A
cg2121	ptsH	Phosphotransferase system (PTS), phosphocarrier protein HPr	3906.02	0.895025	0.462089	0.682462	11.9315	-0.16	#N/A	#N/A	#N/A
cg2870	dctA	Putative secondary H+/Na+:C4-dicarboxylate symporter, dicarboxylate/amino acid:cation symporter (DAACS) family	49.5206	1.19748	0.467143	0.689569	5.62996	0.26	#N/A	#N/A	#N/A
cg1347	cg1347	Putative secreted or membrane protein	397.038	1.13288	0.467403	0.689595	8.63313	0.18	#N/A	#N/A	#N/A
cg1860	cg1860	Putative membrane protein	424.948	0.913831	0.467765	0.689771	8.73114	-0.13	#N/A	#N/A	#N/A
cg0475	cg0475	Conserved hypothetical protein	1320.64	0.895025	0.46827	0.690159	10.367	-0.16	#N/A	#N/A	#N/A
cg0753	cg0753	Putative secreted protein	929.356	1.16473	0.469048	0.690356	9.86009	0.22	#N/A	#N/A	#N/A
cg1525	polA	DNA polymerase I	1498.24	1.10957	0.468724	0.690356	10.549	0.15	#N/A	#N/A	#N/A
cg1643	gnd	Phosphogluconate dehydrogenase (decarboxylating)	3441.21	0.895025	0.469132	0.690356	11.7487	-0.16	#N/A	#N/A	#N/A
cg3320	cg3320	ABC-type transporter, ATPase and permease subunit	131.636	1.13288	0.470266	0.691667	7.04041	0.18	#N/A	#N/A	#N/A
cg0209	cg0209	Hypothetical protein	223.756	1.14076	0.471672	0.691804	7.80578	0.19	#N/A	#N/A	#N/A
cg1004	galU1	UTP--glucose-1-phosphate uridylyltransferase	710.117	1.15669	0.471817	0.691804	9.47191	0.21	#N/A	#N/A	#N/A
cg1212	cg1212	Putative antibiotic efflux permease, MFS-type	109.653	1.20581	0.470948	0.691804	6.7768	0.27	#N/A	#N/A	#N/A
cg1669	cg1669	Putative secreted protein	639.578	0.920188	0.471332	0.691804	9.32098	-0.12	#N/A	#N/A	#N/A
cg2120	ptsF	Phosphotransferase system (PTS), fructose-specific enzyme IIABC component	8891	0.806642	0.471567	0.691804	13.1181	-0.31	#N/A	#N/A	#N/A
cg2869	cg2869	Putative deacetylase	27.9102	1.38511	0.471335	0.691804	4.80272	0.47	#N/A	#N/A	#N/A
cg0603	rpmC	50S ribosomal protein L29	6583.11	0.806642	0.472579	0.691935	12.6846	-0.31	#N/A	#N/A	#N/A
cg0824	tnp5a(ISCg5a)	Transposase	1391.71	0.80107	0.472303	0.691935	10.4426	-0.32	#N/A	#N/A	#N/A
cg1715	cg1715	Hypothetical protein	29.9188	1.23971	0.472636	0.691935	4.90298	0.31	#N/A	#N/A	#N/A
cg0360	cg0360	Conserved hypothetical protein	247.83	1.13288	0.474496	0.692166	7.95321	0.18	#N/A	#N/A	#N/A
cg0792	cg0792	Hypothetical protein	83.0233	1.20581	0.473177	0.692166	6.37544	0.27	#N/A	#N/A	#N/A
cg1468	cg1468	Conserved hypothetical protein	15.1185	1.31951	0.474441	0.692166	3.91825	0.4	#N/A	#N/A	#N/A
cg1603	cg1603	Conserved putative membrane protein	907.587	1.08673	0.474127	0.692166	9.82589	0.12	#N/A	#N/A	#N/A
cg1684	tatC	Putative twin arginine targeting (Tat) Preprotein translocase subunit	381.246	1.15669	0.47449	0.692166	8.57458	0.21	#N/A	#N/A	#N/A
cg1823	cg1823	Hypothetical protein	268.3	0.882703	0.473822	0.692166	8.06771	-0.18	#N/A	#N/A	#N/A
cg2876	purB	Adenylosuccinate lyase	891.45	1.10191	0.473856	0.692166	9.80001	0.14	#N/A	#N/A	#N/A
cg0868	secA	Preprotein translocase, SecA subunit	3248.44	0.846745	0.475693	0.692642	11.6655	-0.24	#N/A	#N/A	#N/A
cg1132	coaA	Pantothenate kinase	151.029	0.870551	0.475527	0.692642	7.23868	-0.2	#N/A	#N/A	#N/A
cg2134	cg2134	Putative membrane protein	492.366	1.15669	0.475796	0.692642	8.94359	0.21	#N/A	#N/A	#N/A
cg2731	uxaC	Glucuronate isomerase	102.952	0.858565	0.475569	0.692642	6.68583	-0.22	#N/A	#N/A	#N/A
cg0928	cg0928	ABC-type putative iron-siderophore transporter, ATPase subunit	240.567	0.870551	0.476754	0.692974	7.9103	-0.2	#N/A	#N/A	#N/A
cg1607	cg1607	Putative NTP pyrophosphohydrolase	316.832	1.11729	0.476659	0.692974	8.30758	0.16	#N/A	#N/A	#N/A
cg2867	gpx	Putative mycothiol peroxidase, GSH peroxidase family	639.254	0.882703	0.476476	0.692974	9.32025	-0.18	#N/A	#N/A	#N/A
cg4013	cg4013		97.1002	1.17283	0.477484	0.693431	6.6014	0.23	#N/A	#N/A	#N/A
cg1486	LtbR	Transcriptional regulator, IclR-family	120.359	1.1487	0.477556	0.693431	6.9112	0.2	#N/A	#N/A	#N/A
cg0699	guaB2	IMP dehydrogenase	2951.33	0.882703	0.478474	0.694364	11.5272	-0.18	#N/A	#N/A	#N/A
cg0774	cg0774	Putative membrane protein	225.694	0.876606	0.479257	0.694364	7.81822	-0.19	#N/A	#N/A	#N/A
cg0890	cg0890	Conserved hypothetical protein	27.9634	1.29235	0.479249	0.694364	4.80547	0.37	#N/A	#N/A	#N/A
cg2182	cg2182	ABC-type putative dipeptide/oligopeptide transporter, permease subunit	878.787	0.742262	0.479419	0.694364	9.77937	-0.43	#N/A	#N/A	#N/A
cg3103	cg3103	Conserved hypothetical protein	95.3684	1.16473	0.479304	0.694364	6.57544	0.22	#N/A	#N/A	#N/A
cg1176	cg1176	Putative short chain dehydrogenase	7.62906	1.71713	0.482042	0.697454	2.93151	0.78	#N/A	#N/A	#N/A
cg2161	dapA	Dihydrodipicolinate synthase	4841.8	1.07923	0.481976	0.697454	12.2413	0.11	#N/A	#N/A	#N/A
cg1448	cg1448	Conserved hypothetical protein	1292.49	1.10957	0.482588	0.69789	10.3359	0.15	#N/A	#N/A	#N/A
cg1781	'soxA	Putative oxidase, pseudogene (C-terminal fragment)	147.04	0.80107	0.48296	0.698072	7.20006	-0.32	#N/A	#N/A	#N/A
cg0114	ureB	Urease beta subunit	1170.95	0.858565	0.484272	0.699259	10.1935	-0.22	#N/A	#N/A	#N/A
cg0347	cg0347	Putative dehydratase, MaoC-family	50.5375	0.817902	0.484205	0.699259	5.65928	-0.29	#N/A	#N/A	#N/A
cg0001	dnaA	Chromosomal replication initiator protein DnaA	768.141	1.10191	0.485823	0.700861	9.58523	0.14	#N/A	#N/A	#N/A
cg0803	thtR	Thiosulfate sulfurtransferase	622.418	0.895025	0.486112	0.700861	9.28174	-0.16	#N/A	#N/A	#N/A
cg3120	cg3120	Conserved hypothetical protein	615.249	1.08673	0.48612	0.700861	9.26503	0.12	#N/A	#N/A	#N/A
cg0004	dnaN	DNA polymerase III, beta chain	842.186	1.10191	0.48798	0.703185	9.718	0.14	#N/A	#N/A	#N/A
cg4015	leuL	leucine-containing leader peptide	156.547	0.846745	0.49013	0.7045	7.29045	-0.24	#N/A	#N/A	#N/A
cg1057	cg1057	Hypothetical protein	11.306	1.31039	0.489402	0.7045	3.49902	0.39	#N/A	#N/A	#N/A
cg1287	cg1287	Conserved hypothetical protein	116.778	0.846745	0.490066	0.7045	6.86762	-0.24	#N/A	#N/A	#N/A
cg2159	cg2159	Hypothetical protein	147.77	0.870551	0.49009	0.7045	7.20721	-0.2	#N/A	#N/A	#N/A
cg3292	cg3292	Putative heavy-metal ion transporting P-type ATPase	59.2356	0.732043	0.489542	0.7045	5.88839	-0.45	#N/A	#N/A	#N/A
cg3068	fda	Fructose-bisphosphate aldolase	7572.92	0.888843	0.490786	0.705086	12.8866	-0.17	#N/A	#N/A	#N/A
cg0171	cg0171	Putative secreted protein	67.1896	0.870551	0.491258	0.705191	6.07017	-0.2	#N/A	#N/A	#N/A
cg1328	cg1328	Putative heavy-metal ion transporting P-type ATPase	195.86	0.888843	0.491602	0.705191	7.61368	-0.17	#N/A	#N/A	#N/A
cg2793	cg2793	Conserved hypothetical protein	582.24	0.80107	0.491557	0.705191	9.18547	-0.32	#N/A	#N/A	#N/A
cg2167	rpsO	30S ribosomal protein S15	6652.16	0.876606	0.492453	0.706056	12.6996	-0.19	#N/A	#N/A	#N/A
cg0277	dccT	Secondary Na+:succinate/malate/fumarate symporter, divalent anion:Na+ symporter (DASS) family	441.425	0.882703	0.494186	0.708184	8.78602	-0.18	#N/A	#N/A	#N/A
cg0228	cg0228	Two-component system, sensory histidine kinase, putative pseudogene	131.298	0.888843	0.497922	0.712039	7.0367	-0.17	#N/A	#N/A	#N/A
cg1103	cg1103	Putative membrane protein	93.1455	1.12506	0.497355	0.712039	6.54141	0.17	#N/A	#N/A	#N/A
cg1167	cg1167	Putative acetyltransferase, GNAT-family	85.806	0.882703	0.498378	0.712039	6.42301	-0.18	#N/A	#N/A	#N/A
cg1462	entC	Isochorismate synthase	64.842	0.852635	0.49817	0.712039	6.01886	-0.23	#N/A	#N/A	#N/A
cg1661	cg1661	Putative secondary arsenite transporter, arsenical resistance-3 (ACR3) family	135.422	1.14076	0.497568	0.712039	7.08132	0.19	#N/A	#N/A	#N/A
cg2923	cg2923	Putative tRNA/rRNA methyltransferase	965.534	1.09429	0.498369	0.712039	9.91518	0.13	#N/A	#N/A	#N/A
cg1813	carB	Carbamoyl-phosphate synthase, large chain	1503.06	0.858565	0.50091	0.71494	10.5537	-0.22	#N/A	#N/A	#N/A
cg2929	nagA1	N-acetylglucosamine-6-phosphate deacetylase	126.88	0.858565	0.500888	0.71494	6.98732	-0.22	#N/A	#N/A	#N/A
cg0580	cg0580	Conserved hypothetical protein	420.802	0.82932	0.501787	0.715474	8.717	-0.27	#N/A	#N/A	#N/A
cg2588	proB	Glutamate 5-kinase	1389.52	1.08673	0.501577	0.715474	10.4404	0.12	#N/A	#N/A	#N/A
cg2352	ansA	Asparaginase	433.761	0.864537	0.502251	0.715777	8.76076	-0.21	#N/A	#N/A	#N/A
cg0665	cg0665	Putative serine protease	32.9682	1.33793	0.502988	0.716468	5.043	0.42	#N/A	#N/A	#N/A
cg0481	mshA	Putative glycosyltransferase, involved in mycothiol biosynthesis	336.065	1.09429	0.505461	0.719631	8.3926	0.13	#N/A	#N/A	#N/A
cg1367	atpG	ATP synthase F1, gamma chain	5714.81	0.858565	0.506119	0.720207	12.4805	-0.22	#N/A	#N/A	#N/A
cg3052	cg3052	Putative secreted protein	144.6	1.1487	0.50718	0.721357	7.17593	0.2	#N/A	#N/A	#N/A
cg0060	pbpA	D-alanyl-D-alanine carboxypeptidase	631.364	1.09429	0.509637	0.722947	9.30233	0.13	#N/A	#N/A	#N/A
cg0076	cg0076	Hypothetical protein	159.036	1.15669	0.510076	0.722947	7.31321	0.21	#N/A	#N/A	#N/A
[truncated: 844 more rows]

## Sheet: S2
Table S2. DESeq2 differential gene expression analysis of Corynebacterium glutamicum ALE strain GluA T7 compared with control strain GluA T0.
Locus	Gene	Gene Product	Base mean	Fold change	P-value	Adjusted P-value	A-value (log2 baseMean)	M-value NONE (padj>0.05)	M-value NONE (1≥m≥-1)	M-value UP (padj≤0.05 and m>1)	M-value DOWN (padj≤0.01 and m<-1)	COG category
cg3291	cg3291	Putative transcriptional regulator, Crp-family	3.49359	19.21	0.00375716	0.0202669	1.80471	#N/A	#N/A	4.26	#N/A	K
cg0569	cg0569	Putative Cd2+ transporting P-type ATPase	2959.39	5.95	3.5612e-53	1.44788e-50	11.5311	#N/A	#N/A	2.57	#N/A	X
cg1024	tnp7a(ISCg7a)	Transposase	31.5034	5.65	1.502e-09	4.97058e-08	4.97744	#N/A	#N/A	2.5	#N/A	X
cg3283	cg3283	Hypothetical protein	152.381	4.84	6.44826e-18	5.39757e-16	7.25154	#N/A	#N/A	2.27	#N/A	X
cg3226	cg3226	Putative MFS-type L-lactate permease	145.783	4.72	4.83777e-26	6.55633e-24	7.18768	#N/A	#N/A	2.24	#N/A	X
cg2845	pstC	ABC-type putative phosphate transporter, permease subunit (TC 3.A.1.7.1)	333.829	4.15	0.000449558	0.00346732	8.38297	#N/A	#N/A	2.05	#N/A	P
cg2846	pstS	ABC-type putative phosphate transporter, substrate-binding lipoprotein (TC 3.A.1.7.1)	929.278	4.05	1.09792e-21	1.24987e-19	9.85997	#N/A	#N/A	2.02	#N/A	P
cg0501	qsuA	Putative shikimate permease, MFS-type	227.041	3.84	5.00162e-18	4.31352e-16	7.82681	#N/A	#N/A	1.94	#N/A	X
cg0570	cg0570	Putative dehydrogenase	1436.61	3.64	9.56221e-05	0.000938416	10.4885	#N/A	#N/A	1.86	#N/A	Q
cg3240	cg3240	Putative multidrug efflux permease, MFS-type	1126.96	3.47	1.26606e-35	2.77169e-33	10.1382	#N/A	#N/A	1.8	#N/A	EGP
cg3219	ldh	L-Lactate dehydrogenase	60.9377	3.41	3.37644e-06	5.36836e-05	5.92926	#N/A	#N/A	1.77	#N/A	C
cg3290	cg3290	Putative oxidoreductase	26.1169	3.19	8.32167e-05	0.000828094	4.70691	#N/A	#N/A	1.67	#N/A	C
cg3220	cg3220	Putative membrane protein	121.467	2.86	1.4693e-10	6.33579e-09	6.92442	#N/A	#N/A	1.51	#N/A	S
cg0362	cg0362	Conserved hypothetical protein	76.3838	2.82	1.84528e-08	4.77424e-07	6.25519	#N/A	#N/A	1.5	#N/A	D
cg2893	cg2893	Putative multidrug efflux permease, MFS-type	13.4028	2.76	0.011611	0.0481005	3.74446	#N/A	#N/A	1.47	#N/A	EGP
cg0919	tnp18a(ISCg18a)	Transposase	110.047	2.74	8.03353e-11	3.62911e-09	6.78198	#N/A	#N/A	1.46	#N/A	X
cg3282	cg3282	Putative Cu2+ transporting P-type ATPase	496.542	2.74	8.34902e-13	4.65908e-11	8.95577	#N/A	#N/A	1.45	#N/A	P
cg3272	cg3272	Putative membrane protein	265.275	2.74	6.79917e-08	1.53575e-06	8.05135	#N/A	#N/A	1.45	#N/A	S
cg0427	tnp17b(ISCg17a)	Transposase, putative pseudogene	171.157	2.66	1.17466e-11	6.07832e-10	7.41918	#N/A	#N/A	1.41	#N/A	P
cg1424	lysE	L-Lysine efflux permease, L-lysine exporter (LysE) family	172.164	2.67	3.62544e-10	1.43305e-08	7.42764	#N/A	#N/A	1.41	#N/A	S
cg2844	pstA	ABC-type putative phosphate transporter, permease subunit (TC 3.A.1.7.1)	124.674	2.65	4.69369e-06	7.03066e-05	6.96201	#N/A	#N/A	1.41	#N/A	X
cg0778	cg0778	ABC-type putative iron-siderophore transporter, permease subunit	658.524	2.62	9.98559e-22	1.18412e-19	9.36309	#N/A	#N/A	1.39	#N/A	C
cg3242	cg3242	Putative membrane protein	287.515	2.61	1.97082e-14	1.1934e-12	8.16749	#N/A	#N/A	1.39	#N/A	X
cg0713	cg0713	Conserved hypothetical protein	138.119	2.61	7.18773e-10	2.65666e-08	7.10977	#N/A	#N/A	1.38	#N/A	S
cg2112	nrdR	transcriptional regulator of deoxyribonucleotide synthesis, YbaD-family	222.972	2.57	3.23052e-11	1.55831e-09	7.80072	#N/A	#N/A	1.36	#N/A	E
cg0502	qsuB	putative dehydroshikimate dehydratase, 2 domain protein	211.915	2.57	2.10496e-10	8.80988e-09	7.72734	#N/A	#N/A	1.36	#N/A	K
cg3074	cg3074	Conserved hypothetical protein	72.2854	2.5	3.1804e-06	5.08506e-05	6.17563	#N/A	#N/A	1.32	#N/A	K
cg2807	tnp11a(ISCg11a)	Transposase, putative pseudogene	47.6514	2.47	1.94177e-05	0.000243448	5.57445	#N/A	#N/A	1.31	#N/A	L
cg2113	divS	cell wall hydrolase	731.634	2.42	9.85653e-16	6.37538e-14	9.51498	#N/A	#N/A	1.28	#N/A	X
cg0777	cg0777	ABC-type putative iron-siderophore transporter, ATPase subunit	55.3318	2.43	1.98084e-05	0.000247258	5.79004	#N/A	#N/A	1.28	#N/A	X
cg1715	cg1715	Hypothetical protein	41.1953	2.42	0.000207151	0.00177576	5.36441	#N/A	#N/A	1.28	#N/A	X
cg1757	tnp3b(ISCg3b)	Transposase	199.96	2.39	5.36091e-12	2.8254e-10	7.64357	#N/A	#N/A	1.26	#N/A	X
cg0869	cg0869	conserved hypothetical protein	19.3712	2.39	0.0105527	0.0445592	4.27584	#N/A	#N/A	1.26	#N/A	X
cg3402	cg3402	Putative Hg2+ permease, MerTP-family	249.942	2.31	1.12034e-10	4.90537e-09	7.96545	#N/A	#N/A	1.21	#N/A	S
cg3286	cg3286	Putative secreted protein	184.877	2.31	7.85994e-08	1.74761e-06	7.53042	#N/A	#N/A	1.21	#N/A	S
cg0661	cg0661	Conserved hypothetical protein	111.551	2.31	3.10927e-07	6.14512e-06	6.80157	#N/A	#N/A	1.21	#N/A	X
cg0215	cspA	Cold-shock protein A	947.612	2.28	2.80749e-19	2.57746e-17	9.88815	#N/A	#N/A	1.19	#N/A	E
cg1129	aroF	Putative phospho-2-dehydro-3-deoxyheptonate aldolase	3421.22	2.29	1.63998e-09	5.36481e-08	11.7403	#N/A	#N/A	1.19	#N/A	E
cg1174	arcB	Putative ornithine carbamoyltransferase	148.513	2.28	2.3452e-09	7.19857e-08	7.21444	#N/A	#N/A	1.19	#N/A	X
cg1022	tnp6a(ISCg6a)	Transposase	85.0849	2.28	9.26208e-07	1.67897e-05	6.41083	#N/A	#N/A	1.19	#N/A	X
cg4007	cg4007	Hypothetical protein	30.695	2.28	0.0019456	0.0118782	4.93993	#N/A	#N/A	1.19	#N/A	X
cg1130	uppS1	Putative undecaprenyl pyrophosphate synthetase	966.407	2.26	8.77267e-11	3.9011e-09	9.91649	#N/A	#N/A	1.18	#N/A	E
cg0012	ssuR	Transcriptional activator of sulfonate(ester) utilization, ROK-family	195.635	2.27	1.81562e-09	5.7414e-08	7.61202	#N/A	#N/A	1.18	#N/A	I
cg1487	leuC	3-Isopropylmalate dehydratase, large subunit	1774.9	2.27	7.29525e-09	2.05567e-07	10.7935	#N/A	#N/A	1.18	#N/A	X
cg3347	cg3347	Putative secreted or membrane protein	21.8234	2.23	0.0110958	0.0465075	4.4478	#N/A	#N/A	1.16	#N/A	S
cg0571	cg0571	Hypothetical protein	350.264	2.23	2.19658e-12	1.20221e-10	8.4523	#N/A	#N/A	1.15	#N/A	X
cg1625	cg1625	Hypothetical protein	72.1899	2.22	2.70811e-05	0.000325202	6.17373	#N/A	#N/A	1.15	#N/A	X
cg1696	cg1696	Putative antibiotic efflux permease, MFS-type	90.8228	2.2	3.67038e-06	5.70814e-05	6.50498	#N/A	#N/A	1.14	#N/A	EGP
cg1442	cg1442	Acyl-CoA dehydrogenase family protein, putative pseudogene (N-terminal fragment)	74.0275	2.21	1.08838e-05	0.00014892	6.20999	#N/A	#N/A	1.14	#N/A	I
cg0714	cg0714	Hypothetical protein	175.438	2.19	2.85259e-08	7.12147e-07	7.45482	#N/A	#N/A	1.13	#N/A	L
cg3274	cg3274	Putative DNA invertase, putative pseudogene	27.1858	2.19	0.00481637	0.0244775	4.76478	#N/A	#N/A	1.13	#N/A	X
cg4017	aroR	tyrosine and phenylalanine-containing leader peptide	650.44	2.18	1.70454e-09	5.48259e-08	9.34527	#N/A	#N/A	1.12	#N/A	X
cg1030	tnp6c(ISCg6c)	Transposase	83.3911	2.15	6.5982e-06	9.62999e-05	6.38182	#N/A	#N/A	1.11	#N/A	X
cg0899	pdxT	pyridoxal 5'-phosphate (PLP) synthase subunit, glutamine amidotransferase	2564.4	2.14	5.71211e-20	5.41889e-18	11.3244	#N/A	#N/A	1.1	#N/A	H
cg1361	atpI	Hypothetical protein	29.8354	2.14	0.00427235	0.0222695	4.89895	#N/A	#N/A	1.1	#N/A	X
cg1307	cg1307	DNA/RNA helicase, superfamily II	9781.75	2.12	9.96409e-17	7.27123e-15	13.2559	#N/A	#N/A	1.09	#N/A	S
cg2349	cg2349	ABC-type putative antibiotic transporter, ATPase subunit with duplicated ATPase domain	689.175	2.12	3.09842e-11	1.52036e-09	9.42873	#N/A	#N/A	1.09	#N/A	X
cg1471	cg1471	Hypothetical protein	49.9438	2.11	0.00048077	0.00363902	5.64223	#N/A	#N/A	1.08	#N/A	X
cg2480	cg2480	Hypothetical protein	51.2528	2.11	0.000629887	0.00453838	5.67956	#N/A	#N/A	1.08	#N/A	X
cg0426	tnp17a(ISCg17a)	Transposase, putative pseudogene	29.4851	2.1	0.00600597	0.0289712	4.88191	#N/A	#N/A	1.07	#N/A	X
cg3232	cg3232	Putative secreted phosphohydrolases, ICC-family	138.57	2.07	4.09051e-06	6.22545e-05	7.11447	#N/A	#N/A	1.05	#N/A	P
cg0898	pdxS	pyridoxal 5'-phosphate (PLP) synthase subunit	3420.88	2.06	8.08868e-18	6.57726e-16	11.7402	#N/A	#N/A	1.04	#N/A	H
cg0083	cg0083	Putative nicotinamide mononucleotide uptake permease, nicotinamide mononucleotide (NMN) uptake permease (PnuC) family	249.26	2.06	2.23364e-08	5.67584e-07	7.96151	#N/A	#N/A	1.04	#N/A	H
cg1626	cg1626	Conserved hypothetical protein	66.0571	2.06	0.000968054	0.00654414	6.04564	#N/A	#N/A	1.04	#N/A	S
cg1488	leuD	3-Isopropylmalate dehydratase, small subunit	1207.19	2.04	2.76042e-07	5.5325e-06	10.2374	#N/A	#N/A	1.03	#N/A	E
cg1073	cg1073	Putative lactoylglutathione lyase	73.4956	2.04	0.000140186	0.001287	6.19959	#N/A	#N/A	1.03	#N/A	S
cg1131	cg1131	Conserved hypothetical protein	276.534	2.03	1.81781e-08	4.74632e-07	8.11131	#N/A	#N/A	1.02	#N/A	C
cg3108	cg3108	Putative secreted protein	4.19437	0.02	0.000183291	0.00160507	2.06845	#N/A	#N/A	#N/A	-5.44	L
cg0801	cg0801	Hypothetical protein	514.069	0.06	1.43992e-56	1.02451e-53	9.00582	#N/A	#N/A	#N/A	-4.01	X
cg2886	bioD	Dethiobiotin synthase	15.8127	0.07	2.62629e-07	5.37727e-06	3.98301	#N/A	#N/A	#N/A	-3.83	O
cg0902	cg0902	Hypothetical protein	75.8913	0.07	8.63412e-27	1.22863e-24	6.24586	#N/A	#N/A	#N/A	-3.78	E
cg1061	urtA	ABC-type putative branched-chain amino acid transporter, substrate-binding lipoprotein	3373.53	0.08	2.62839e-81	7.48039e-78	11.72	#N/A	#N/A	#N/A	-3.7	T
cg0759	prpD2	2-Methylcitrate dehydratase, involved in propionate catabolism	1798.8	0.08	8.96057e-18	7.08383e-16	10.8128	#N/A	#N/A	#N/A	-3.63	F
cg1062	urtB	ABC-type putative branched-chain amino acid transporter, permease subunit	819.101	0.09	3.80615e-55	2.16646e-52	9.6779	#N/A	#N/A	#N/A	-3.53	M
cg1066	urtE	ABC-type putative branched-chain amino acid transporter, ATPase subunit	741.889	0.09	3.49067e-66	3.31149e-63	9.53506	#N/A	#N/A	#N/A	-3.47	X
cg1784	ocd	Putative ornithine cyclodeaminase	1462.44	0.09	2.36172e-54	1.12024e-51	10.5142	#N/A	#N/A	#N/A	-3.42	E
cg1785	amt	Putative secondary ammonium transporter, Amt-family	3124.55	0.09	9.199e-81	1.30902e-77	11.6094	#N/A	#N/A	#N/A	-3.4	K
cg1064	urtC	ABC-type putative branched-chain amino acid transporter, permease subunit	741.128	0.09	1.27789e-14	7.90624e-13	9.53358	#N/A	#N/A	#N/A	-3.4	X
cg1783	soxA'	Putative oxidase, pseudogene (N-terminal fragment)	1167.13	0.1	1.69238e-48	6.02065e-46	10.1888	#N/A	#N/A	#N/A	-3.39	M
cg1065	urtD	ABC-type putative branched-chain amino acid transporter, ATPase subunit	570.495	0.1	1.18521e-08	3.21249e-07	9.15607	#N/A	#N/A	#N/A	-3.34	X
cg0256	cg0256	Conserved hypothetical protein	87.141	0.11	7.03399e-27	1.05362e-24	6.44528	#N/A	#N/A	#N/A	-3.13	X
cg0903	cg0903	Conserved hypothetical protein	50.8394	0.12	3.59352e-16	2.43504e-14	5.66787	#N/A	#N/A	#N/A	-3.03	X
cg0760	prpB2	Methylisocitrate lyase, involved in propionate catabolism	295.388	0.14	0.0048995	0.0246796	8.20647	#N/A	#N/A	#N/A	-2.82	C
cg2652	tnp12a(ISCg12a)	Transposase, putative pseudogen	9.68587	0.14	0.00041814	0.00326035	3.27588	#N/A	#N/A	#N/A	-2.79	T
cg0640	fdxB	2Fe-2S ferredoxin	6.48287	0.15	0.00334256	0.0184359	2.69663	#N/A	#N/A	#N/A	-2.74	E
cg1295	cg1295	Putative hydrolase/acyltransferase, alpha/beta hydrolase superfamily	109.099	0.16	8.62033e-26	1.11516e-23	6.7695	#N/A	#N/A	#N/A	-2.69	S
cg0103	crnT	Putative drug efflux permease, MFS-type	392.756	0.17	1.97115e-34	3.73993e-32	8.61749	#N/A	#N/A	#N/A	-2.57	X
cg2260	glnK	Nitrogen regulatory protein PII	2565.84	0.17	9.97982e-35	2.02875e-32	11.3252	#N/A	#N/A	#N/A	-2.52	O
cg2261	amtB	Putative secondary ammonium transporter, Amt-family	14763	0.19	1.93282e-48	6.112e-46	13.8497	#N/A	#N/A	#N/A	-2.42	IQ
cg0074	cg0074	RHOD-domain-containing protein	29.6387	0.19	1.89721e-07	4.02945e-06	4.88941	#N/A	#N/A	#N/A	-2.37	K
cg0078	cg0078	Putative membrane protein	12.6169	0.2	0.000781467	0.00546451	3.65729	#N/A	#N/A	#N/A	-2.35	O
cg2258	glnD	Putative protein PII uridylyltransferase	1369.01	0.21	2.53853e-38	7.22466e-36	10.4189	#N/A	#N/A	#N/A	-2.26	V
cg1148	cg1148	Hypothetical protein	8.54008	0.22	0.00300579	0.0167735	3.09425	#N/A	#N/A	#N/A	-2.19	X
cg0535	cg0535	Putative ketoglutarate semialdehyde dehydrogenase	264.696	0.22	1.38571e-21	1.51682e-19	8.04819	#N/A	#N/A	#N/A	-2.18	KO
cg1296	cg1296	Conserved hypothetical protein, putative non-ribosomal peptide synthetase module	491.789	0.25	3.24044e-31	5.12349e-29	8.9419	#N/A	#N/A	#N/A	-1.98	P
cg2269	cg2269	Putative permease	15.0595	0.26	0.00109351	0.00732269	3.9126	#N/A	#N/A	#N/A	-1.95	X
cg0229	gltB	Glutamate synthase (NADPH), large chain	6531.19	0.26	1.63908e-05	0.000209185	12.6731	#N/A	#N/A	#N/A	-1.94	S
cg0152	cg0152	Hypothetical protein	65.4762	0.27	3.68853e-09	1.08222e-07	6.0329	#N/A	#N/A	#N/A	-1.91	CH
cg2105	cg2105	Hypothetical protein	21.8766	0.29	0.000134275	0.00124885	4.45132	#N/A	#N/A	#N/A	-1.81	X
cg0115	ureC	Urease alpha subunit	3493.37	0.29	2.95886e-19	2.63154e-17	11.7704	#N/A	#N/A	#N/A	-1.8	C
cg0116	ureE	Urease accessory protein UreE	685.324	0.29	2.3805e-17	1.83106e-15	9.42064	#N/A	#N/A	#N/A	-1.8	S
cg1055	menG	S-Adenosylmethionine:2-demethylmenaquinone methyltransferase	252.702	0.29	5.22688e-20	5.12955e-18	7.98129	#N/A	#N/A	#N/A	-1.79	F
cg0485	cg0485	Hypothetical protein	42.374	0.29	1.79457e-07	3.84011e-06	5.40511	#N/A	#N/A	#N/A	-1.79	X
cg0114	ureB	Urease beta subunit	733.627	0.29	1.11947e-31	1.87412e-29	9.5189	#N/A	#N/A	#N/A	-1.78	P
cg0113	ureA	Urease gamma subunit	1400.18	0.3	2.22723e-36	5.28224e-34	10.4514	#N/A	#N/A	#N/A	-1.75	EP
cg3338	cg3338	Putative membrane protein	138.053	0.3	6.05101e-10	2.26595e-08	7.10907	#N/A	#N/A	#N/A	-1.73	LU
cg0679	cg0679	Conserved hypothetical protein	23.9914	0.3	0.00010027	0.000977285	4.58444	#N/A	#N/A	#N/A	-1.73	E
cg0117	ureF	Urease accessory protein UreF	732.621	0.31	1.64544e-16	1.14218e-14	9.51692	#N/A	#N/A	#N/A	-1.7	P
cg2094	cg2094	Hypothetical protein	10.5129	0.31	0.00937298	0.0408156	3.39409	#N/A	#N/A	#N/A	-1.7	I
cg2747	cg2747	Putative secreted peptidase, M23/M37-family	1236.56	0.31	9.84967e-14	5.72085e-12	10.2721	#N/A	#N/A	#N/A	-1.67	X
cg0525	cg0525	conserved hypothetical protein	21.5204	0.32	0.00050907	0.00381203	4.42763	#N/A	#N/A	#N/A	-1.66	S
cg1677	cg1677	Conserved hypothetical protein	34.2084	0.32	0.000112805	0.00108697	5.09628	#N/A	#N/A	#N/A	-1.63	X
cg3140	tagA1	DNA-3-methyladenine glycosylase I	4759.4	0.32	7.40004e-37	1.91459e-34	12.2166	#N/A	#N/A	#N/A	-1.62	X
cg2228	cg2228	Putative endonuclease	13.1569	0.33	0.00485894	0.024606	3.71775	#N/A	#N/A	#N/A	-1.62	M
cg3082	cg3082	Putative transcriptional regulator, ArsR-family	54.4407	0.33	1.8516e-06	3.17448e-05	5.76661	#N/A	#N/A	#N/A	-1.6	C
cg3126	tctB	citrate uptake transporter, membrane subunit	27.4674	0.33	0.000471703	0.00358948	4.77965	#N/A	#N/A	#N/A	-1.59	I
cg3139	cg3139	Conserved hypothetical protein	2635.38	0.34	3.07656e-32	5.47242e-30	11.3638	#N/A	#N/A	#N/A	-1.58	C
cg1309	cg1309	Putative FAD-dependent oxidoreductase	149.508	0.34	2.46642e-10	1.01731e-08	7.22407	#N/A	#N/A	#N/A	-1.58	X
cg0891	cg0891	Putative metal-dependent hydrolase	28.9973	0.34	7.09801e-05	0.000721462	4.85785	#N/A	#N/A	#N/A	-1.58	EM
cg3083	cg3083	Putative secondary Co2+/Zn2+/Cd2+ efflux transporter, cation diffusion facilitator (CDF) family	60.7433	0.34	4.07378e-07	7.83377e-06	5.92465	#N/A	#N/A	#N/A	-1.57	P
cg0536	cg0536	Putative 5-dehydro-4-deoxyglucarate dehydratase	164.861	0.34	3.09824e-14	1.837e-12	7.36511	#N/A	#N/A	#N/A	-1.55	CH
cg3378	cg3378	Conserved hypothetical protein	30.1386	0.34	0.000148736	0.00133614	4.91354	#N/A	#N/A	#N/A	-1.54	S
cg3125	tctA	citrate uptake transporter, membrane subunit	83.5653	0.35	1.34249e-06	2.35848e-05	6.38483	#N/A	#N/A	#N/A	-1.53	S
cg2622	pcaJ	Putative 3-oxoadipate CoA-transferase	402.253	0.36	1.47636e-13	8.40347e-12	8.65196	#N/A	#N/A	#N/A	-1.48	C
cg3372	cg3372	Conserved hypothetical protein	2065.36	0.36	1.76409e-20	1.79307e-18	11.0122	#N/A	#N/A	#N/A	-1.47	K
cg0079	cg0079	Putative secreted protein, CotH homolog	43.7622	0.37	1.60308e-05	0.00020738	5.45161	#N/A	#N/A	#N/A	-1.45	L
cg2181	cg2181	ABC-type putative dipeptide/oligopeptide transporter, substrate-binding lipoprotein	5023.41	0.37	5.06791e-12	2.72137e-10	12.2945	#N/A	#N/A	#N/A	-1.43	LU
cg0328	cg0328	Hypothetical protein	21.1893	0.37	0.0018966	0.011608	4.40526	#N/A	#N/A	#N/A	-1.43	P
cg0534	cg0534	Putative integral membrane protein	38.8666	0.37	4.27194e-05	0.000473071	5.28046	#N/A	#N/A	#N/A	-1.42	E
cg2623	pcaI	Putative 3-oxoadipate CoA-transferase	595.192	0.38	1.33335e-15	8.43272e-14	9.21721	#N/A	#N/A	#N/A	-1.4	X
cg1781	'soxA	Putative oxidase, pseudogene (C-terminal fragment)	100.908	0.38	3.61942e-08	8.80417e-07	6.65689	#N/A	#N/A	#N/A	-1.4	O
cg0230	gltD	Glutamate synthase (NADPH), small chain	1675.97	0.38	0.00197543	0.0119365	10.7108	#N/A	#N/A	#N/A	-1.38	X
cg0043	cg0043	ABC-type putative manganese/zinc transporter, ATPase subunit	16.063	0.38	0.00711307	0.0330781	4.00567	#N/A	#N/A	#N/A	-1.38	V
cg2226	cg2226	Conserved hypothetical protein, Rossmann-fold nucleotide-binding protein involved in DNA uptake	62.3402	0.39	7.56675e-05	0.000763651	5.96209	#N/A	#N/A	#N/A	-1.37	X
cg2182	cg2182	ABC-type putative dipeptide/oligopeptide transporter, permease subunit	632.831	0.39	9.07557e-09	2.50768e-07	9.30568	#N/A	#N/A	#N/A	-1.35	E
cg0737	metQ	ABC-type methionine transporter, substrate-binding lipoprotein (TC 3.A.1.24.1)	5855.71	0.4	2.2374e-25	2.76854e-23	12.5156	#N/A	#N/A	#N/A	-1.34	E
cg0104	codA	cytosine deaminase	1786.78	0.4	3.11987e-17	2.33662e-15	10.8031	#N/A	#N/A	#N/A	-1.32	H
cg3211	cg3211	Putative secreted protein	69.5963	0.4	3.61916e-06	5.65942e-05	6.12094	#N/A	#N/A	#N/A	-1.32	X
cg0462	cg0462	Conserved hypothetical protein	74.5229	0.41	6.63414e-06	9.63304e-05	6.21961	#N/A	#N/A	#N/A	-1.3	E
cg1737	acn	Aconitate hydratase	24820.8	0.41	4.49811e-16	2.97712e-14	14.5993	#N/A	#N/A	#N/A	-1.28	O
cg1226	pobA	Putative 4-hydroxybenzoate 3-monooxygenase	178.469	0.42	9.58449e-08	2.09827e-06	7.47953	#N/A	#N/A	#N/A	-1.25	S
cg3121	cg3121	Putative membrane protein	40.5318	0.42	0.000556554	0.00410451	5.34098	#N/A	#N/A	#N/A	-1.25	X
cg1653	pgp1	Putative phosphoglycolate phosphatase	42.8241	0.43	0.000119054	0.00112943	5.42035	#N/A	#N/A	#N/A	-1.23	E
cg0118	ureG	Urease accessory protein UreG	458.109	0.43	5.79795e-09	1.66676e-07	8.83955	#N/A	#N/A	#N/A	-1.22	S
cg1310	tfdF	Putative maleylacetate reductase	165.331	0.43	8.67661e-07	1.58292e-05	7.36922	#N/A	#N/A	#N/A	-1.22	Q
cg1380	ssuA	ABC-type aliphatic sulfonate transporter, substrate-binding lipoprotein	29.4528	0.43	0.0018429	0.0113772	4.88033	#N/A	#N/A	#N/A	-1.22	C
cg2962	cg2962	Hypothetical protein, uncharacterized enzyme involved in biosynthesis of extracellular polysaccharides	83.7544	0.43	1.15426e-06	2.04039e-05	6.38809	#N/A	#N/A	#N/A	-1.21	X
cg2649	cg2649	Beta-lactamase precursor	59.9655	0.43	5.35694e-05	0.000581903	5.90606	#N/A	#N/A	#N/A	-1.21	O
cg2973	cg2973	Conserved hypothetical protein	56.1746	0.43	5.89253e-05	0.000625752	5.81185	#N/A	#N/A	#N/A	-1.21	S
cg2227	cg2227	Putative ATPase with chaperone activity	38.4654	0.43	0.000788411	0.00549955	5.26549	#N/A	#N/A	#N/A	-1.21	P
cg0344	fabG1	3-Oxoacyl-(acyl-carrier protein) reductase	169.725	0.43	5.71312e-10	2.16794e-08	7.40706	#N/A	#N/A	#N/A	-1.2	P
cg3138	cg3138	Band 7 domain-containing protein, stomatin/prohibitin homolog	6935.92	0.44	1.79955e-21	1.89686e-19	12.7599	#N/A	#N/A	#N/A	-1.19	K
cg1052	cmt3	Corynomycolyl transferase	2376.57	0.44	1.57322e-16	1.11935e-14	11.2147	#N/A	#N/A	#N/A	-1.17	EGP
cg0405	cg0405	ABC-type putative iron(III) dicitrate transporter, substrate-binding lipoprotein	32.6687	0.44	0.00201844	0.0121705	5.02984	#N/A	#N/A	#N/A	-1.17	S
cg0566	gabT	Putative 4-aminobutyrate aminotransferase, AT class II	36.2009	0.45	0.0012964	0.00838538	5.17795	#N/A	#N/A	#N/A	-1.16	C
cg2887	cgtS3	Two-component system, sensory histidine kinase	631.688	0.45	9.34674e-10	3.3251e-08	9.30307	#N/A	#N/A	#N/A	-1.14	L
cg3127	tctC	citrate uptake transporter, substrate binding protein	81.0831	0.45	2.16102e-05	0.000267402	6.34133	#N/A	#N/A	#N/A	-1.14	X
cg0029	cg0029	Conserved putative membrane protein	88.1445	0.46	1.50421e-05	0.000195479	6.4618	#N/A	#N/A	#N/A	-1.11	S
cg0052	cg0052	ABC-type putative iron-siderophore transporter, permease subunit	34.1137	0.46	0.00224851	0.0132216	5.09228	#N/A	#N/A	#N/A	-1.11	S
cg1505	cg1505	Putative secreted protein	97.2929	0.47	9.71255e-06	0.000134184	6.60426	#N/A	#N/A	#N/A	-1.1	E
cg1434	cg1434	Small-conductance mechanosensitive ion channel, MscS-family	413.011	0.47	3.37112e-11	1.59903e-09	8.69004	#N/A	#N/A	#N/A	-1.09	E
cg1109	cg1109	Hypothetical protein	1043.7	0.47	1.5271e-08	4.0242e-07	10.0275	#N/A	#N/A	#N/A	-1.08	E
cg0696	sigD	RNA polymerase sigma factor, ECF-family	12274.8	0.47	5.74008e-07	1.08908e-05	13.5834	#N/A	#N/A	#N/A	-1.08	P
cg0568	cg0568	Putative secondary aromatic amino acid permease, hydroxy/aromatic amino acid permease (HAAAP) family	55.9996	0.48	0.000743254	0.00523589	5.80735	#N/A	#N/A	#N/A	-1.07	E
cg1218	cg1218	ADP-ribose pyrophosphatase	1564.85	0.48	3.96194e-10	1.54461e-08	10.6118	#N/A	#N/A	#N/A	-1.05	E
cg0936	rpf1	RPF-protein precursor	13376	0.48	3.23527e-07	6.35005e-06	13.7074	#N/A	#N/A	#N/A	-1.05	E
cg0273	cg0273	Putative alcohol dehydrogenase, type III	44.2375	0.48	0.00196533	0.0119365	5.4672	#N/A	#N/A	#N/A	-1.05	X
cg2888	cgtR3	Two-component system, transcriptional response regulator	1049.92	0.49	9.77932e-10	3.43604e-08	10.0361	#N/A	#N/A	#N/A	-1.04	E
cg2937	cg2937	ABC-type putative dipeptide/oligopeptide transporter, substrate-binding lipoprotein	117.01	0.49	0.000113051	0.00108697	6.87049	#N/A	#N/A	#N/A	-1.03	X
cg0119	ureD	Urease accessory protein UreD	614.54	0.49	1.0926e-09	3.74642e-08	9.26336	#N/A	#N/A	#N/A	-1.02	H
cg1311	cg1311	Hydroxyquinol 1,2-dioxygenase	133.588	0.5	6.35422e-05	0.000662422	7.06164	#N/A	#N/A	#N/A	-1.01	X
cg2697	cg2697	Single-strand binding protein	45.4788	0.5	0.00196964	0.0119365	5.50712	#N/A	#N/A	#N/A	-1.01	X
cg1347	cg1347	Putative secreted or membrane protein	502.667	2	1.70929e-11	8.68684e-10	8.97346	#N/A	1	#N/A	#N/A
cg0875	cg0875	Conserved hypothetical protein	82.7336	1.99	0.000603616	0.00439359	6.3704	#N/A	1	#N/A	#N/A
cg1173	cg1173	Conserved hypothetical protein, putative plasmid maintenance system antidote protein	241.168	1.99	3.06707e-08	7.5249e-07	7.9139	#N/A	0.99	#N/A	#N/A
cg1345	narK	Putative nitrate/nitrite permease, MFS-type	1763.8	1.99	4.0305e-08	9.72103e-07	10.7845	#N/A	0.99	#N/A	#N/A
cg2442	cg2442	Putative permease, MFS-type, central region - putative pseudogene	117.282	1.98	2.7242e-06	4.43033e-05	6.87383	#N/A	0.99	#N/A	#N/A
cg2254	cg2254	Putative ankyrin repeat containing protein	131.277	1.97	2.03762e-06	3.45182e-05	7.03647	#N/A	0.98	#N/A	#N/A
cg0622	cg0622	ABC-type putative cobalt transporter, ATPase subunit	252.77	1.96	8.22313e-06	0.000115857	7.98168	#N/A	0.97	#N/A	#N/A
cg2908	cg2908	Putative membrane protein	84.0702	1.95	7.48288e-05	0.000757875	6.39352	#N/A	0.97	#N/A	#N/A
cg0623	cg0623	ABC-type putative cobalt transporter, permease subunit	383.628	1.95	2.61599e-08	6.5886e-07	8.58357	#N/A	0.96	#N/A	#N/A
cg0156	cysR	Transcriptional activator of assimilatory sulfate reduction, ROK-family	1032.47	1.95	2.61029e-05	0.000314783	10.0119	#N/A	0.96	#N/A	#N/A
cg0309	sigC	RNA polymerase sigma factor, ECF-family	151.111	1.95	3.18526e-05	0.000371527	7.23946	#N/A	0.96	#N/A	#N/A
cg0738	dnaE2	Putative DNA polymerase III, alpha chain	1149.58	1.92	7.47014e-10	2.72564e-08	10.1669	#N/A	0.94	#N/A	#N/A
cg3326	cg3326	Hypothetical protein	320.822	1.91	2.33812e-09	7.19857e-08	8.32563	#N/A	0.93	#N/A	#N/A
cg2140	recX	Putative regulatory protein RecX	58.8149	1.9	0.0012113	0.00795469	5.87811	#N/A	0.93	#N/A	#N/A
cg1602	recN	DNA repair protein RecN	1727.97	1.9	2.62365e-10	1.0667e-08	10.7549	#N/A	0.92	#N/A	#N/A
cg3218	cg3218	Pyruvate kinase-like protein	1244.65	1.9	7.85716e-05	0.000787376	10.2815	#N/A	0.92	#N/A	#N/A
cg2683	cg2683	Conserved hypothetical protein	1520.92	1.88	2.42032e-05	0.000295633	10.5707	#N/A	0.91	#N/A	#N/A
cg1059	cg1059	Conserved hypothetical protein	3227.08	1.89	3.37597e-05	0.000388988	11.656	#N/A	0.91	#N/A	#N/A
cg2504	cg2504	Conserved hypothetical protein	1904.61	1.88	4.08876e-05	0.000456338	10.8953	#N/A	0.91	#N/A	#N/A
cg1486	LtbR	Transcriptional regulator, IclR-family	142.935	1.85	0.000144417	0.00131734	7.15922	#N/A	0.89	#N/A	#N/A
cg3275	fdxA	Putative ferredoxin	100.422	1.85	0.00115774	0.00771643	6.64994	#N/A	0.89	#N/A	#N/A
cg1773	ctaB	Polyprenyltransferase, cytochrome oxidase assembly factor	672.714	1.84	1.66044e-06	2.864e-05	9.39385	#N/A	0.88	#N/A	#N/A
cg1125	cg1125	Conserved hypothetical protein	148.149	1.85	4.54148e-05	0.00050097	7.21091	#N/A	0.88	#N/A	#N/A
cg0530	cg0530	Hypothetical protein	68.5838	1.84	0.00220417	0.0130511	6.0998	#N/A	0.88	#N/A	#N/A
cg2839	cg2839	Conserved hypothetical protein	137.888	1.82	6.32007e-05	0.000662422	7.10736	#N/A	0.87	#N/A	#N/A
cg0281	cg0281	tRNA-specific adenosine deaminase	126.802	1.83	0.000465635	0.0035528	6.98644	#N/A	0.87	#N/A	#N/A
cg1563	infC	Translation initiation factor IF-3	15965.2	1.81	3.71607e-11	1.73376e-09	13.9626	#N/A	0.86	#N/A	#N/A
cg1095	cg1095	Hypothetical protein	1206.92	1.82	1.03856e-08	2.84207e-07	10.2371	#N/A	0.86	#N/A	#N/A
cg2833	cysK	Cysteine synthase	14518.3	1.82	3.83079e-07	7.41662e-06	13.8256	#N/A	0.86	#N/A	#N/A
cg1628	cg1628	Putative hydrolase, alpha/beta superfamily	222.892	1.81	0.0002804	0.00228659	7.8002	#N/A	0.86	#N/A	#N/A
cg1232	cg1232	Conserved hypothetical protein, LmbE-family	560.878	1.81	2.11395e-08	5.42009e-07	9.13154	#N/A	0.85	#N/A	#N/A
cg1658	cg1658	Putative metabolite permease, MFS-type	293.239	1.81	1.78201e-07	3.84011e-06	8.19593	#N/A	0.85	#N/A	#N/A
cg0302	cg0302	Putative DNA polymerase III, epsilon subunit or related 3'-5' exonuclease	261.04	1.81	8.49519e-07	1.55983e-05	8.02813	#N/A	0.85	#N/A	#N/A
cg1090	ggtB	Putative gamma-glutamyltranspeptidase	384.741	1.8	1.01017e-06	1.81958e-05	8.58774	#N/A	0.85	#N/A	#N/A
cg3330	cg3330	Putative secreted protein	386.501	1.78	2.8329e-05	0.000334541	8.59433	#N/A	0.83	#N/A	#N/A
cg0495	cg0495	Putative phosphatase	139.854	1.76	6.87795e-05	0.000706665	7.12778	#N/A	0.82	#N/A	#N/A
cg0428	tnp17c(ISCG17a)	Transposase, putative pseudogene	141.763	1.75	6.08038e-05	0.000640917	7.14734	#N/A	0.81	#N/A	#N/A
cg0621	cg0621	Putative integral membrane protein	123.515	1.75	0.000128024	0.00119854	6.94854	#N/A	0.81	#N/A	#N/A
cg0537	cg0537	Putative transcriptional regulator, LysR-family	188.704	1.75	0.000179678	0.00157828	7.55998	#N/A	0.81	#N/A	#N/A
cg2894	cg2894	Putative transcriptional regulator, TetR family	90.4422	1.75	0.000625268	0.00451653	6.49892	#N/A	0.81	#N/A	#N/A
cg3261	cg3261	Putative transcriptional regulator, GntR-family	95.7307	1.76	0.00136162	0.00870826	6.58091	#N/A	0.81	#N/A	#N/A
cg3329	cg3329	Conserved hypothetical protein	1070.98	1.74	5.09528e-06	7.59223e-05	10.0647	#N/A	0.8	#N/A	#N/A
cg3003	cps	Putative non-ribosomal peptide synthase	248.216	1.74	4.04039e-05	0.000452715	7.95545	#N/A	0.8	#N/A	#N/A
cg0454	cg0454	Putative transcriptional regulator, TetR-family	165.995	1.75	0.000144909	0.00131761	7.37499	#N/A	0.8	#N/A	#N/A
cg0776	cg0776	ABC-type putative iron-siderophore transporter, substrate-binding lipoprotein	190.44	1.74	0.000204915	0.0017619	7.57319	#N/A	0.8	#N/A	#N/A
cg2572	cg2572	Conserved hypothetical protein	2072.64	1.73	7.35767e-08	1.64881e-06	11.0173	#N/A	0.79	#N/A	#N/A
cg2443	cg2443	Permease of the major facilitator superfamily, C-terminal region - putative pseudogene	215.05	1.73	1.8618e-05	0.000234454	7.74853	#N/A	0.79	#N/A	#N/A
cg2789	mrx2	mycoredoxin 2	1314.63	1.72	1.71451e-09	5.48259e-08	10.3604	#N/A	0.78	#N/A	#N/A
cg1094	tnp3a(ISCg3a)	Transposase	248.007	1.72	7.71412e-06	0.000109772	7.95424	#N/A	0.78	#N/A	#N/A
cg2126	cg2126	GTP-binding protein	1080.93	1.71	5.86184e-08	1.34539e-06	10.0781	#N/A	0.77	#N/A	#N/A
cg1640	cg1640	Putative membrane protein, containing a CBS domain	646.854	1.71	2.94608e-06	4.73702e-05	9.3373	#N/A	0.77	#N/A	#N/A
cg0133	cg0133	Putative p-aminobenzoyl-glutamate transporter, anion permease ArsB/NhaD family	279.992	1.71	5.17203e-05	0.000566139	8.12924	#N/A	0.77	#N/A	#N/A
cg0507	cg0507	ABC-type putative spermidine/putrescine/iron(III) transporter, permease subunit	287.604	1.71	0.000148282	0.00133614	8.16794	#N/A	0.77	#N/A	#N/A
cg3239	lysR2	Putative transcriptional regulator, LysR-family	94.5745	1.7	0.00105168	0.00705913	6.56338	#N/A	0.77	#N/A	#N/A
cg0538	cg0538	Conserved hypothetical protein	120.528	1.7	0.00320319	0.0178052	6.91322	#N/A	0.77	#N/A	#N/A
cg2733	cg2733	HNH nuclease	78.8205	1.7	0.00406288	0.0214526	6.3005	#N/A	0.77	#N/A	#N/A
cg3287	cg3287	Putative secreted multicopper oxidase	70.6887	1.7	0.00426474	0.0222695	6.14341	#N/A	0.77	#N/A	#N/A
cg2641	benR	Putative transcriptional regulator, LuxR-family	282.57	1.7	1.3381e-05	0.000177127	8.14246	#N/A	0.76	#N/A	#N/A
cg0815	cg0815	Putative membrane protein	266.618	1.69	1.61901e-05	0.000208493	8.05863	#N/A	0.76	#N/A	#N/A
cg1766	cg1766	Putative membrane protein	201.23	1.69	2.72414e-05	0.000325752	7.6527	#N/A	0.76	#N/A	#N/A
cg1255	cg1255	Conserved hypothetical protein, putative HNH endonuclease	82.7204	1.69	0.00735072	0.0339062	6.37017	#N/A	0.76	#N/A	#N/A
cg3281	cg3281	Putative Cu2+ transporting P-type ATPase	879.927	1.69	3.44041e-07	6.70645e-06	9.78124	#N/A	0.75	#N/A	#N/A
cg1609	cg1609	ABC-type putative antibiotics transporter, ATPase subunit with duplicated ATPase domain	163.653	1.68	0.000956744	0.00649855	7.3545	#N/A	0.75	#N/A	#N/A
cg2356	cg2356	Putative secondary drug/metabolite transporter, drug/metabolite transporter (DMT) superfamily	50.7378	1.68	0.0101478	0.0432993	5.66499	#N/A	0.75	#N/A	#N/A
cg3357	trpP	Permease, tryptophan-specific	677.952	1.67	4.70695e-07	8.9906e-06	9.40504	#N/A	0.74	#N/A	#N/A
cg1392	cg1392	Putative transcriptional regulator, HTH_3-family	521.259	1.67	2.53164e-05	0.000306598	9.02586	#N/A	0.74	#N/A	#N/A
cg2462	cg2462	Putative transcriptional regulator, TetR-family	152.666	1.67	0.000149611	0.00133614	7.25424	#N/A	0.74	#N/A	#N/A
cg1639	cg1639	Putative membrane protein, containing a CBS domain	231.069	1.66	0.000197	0.00171456	7.85218	#N/A	0.73	#N/A	#N/A
cg1070	cg1070	Conserved hypothetical protein	197.41	1.66	0.000428258	0.00332104	7.62505	#N/A	0.73	#N/A	#N/A
cg1263	cg1263	Glycosyltransferase, involved in cell wall biogenesis	143.568	1.65	0.00051944	0.00385986	7.16559	#N/A	0.73	#N/A	#N/A
cg2355	dinP	Putative nucleotidyltransferase, DNA polymerase IV	182.212	1.66	0.000572615	0.00420016	7.50948	#N/A	0.73	#N/A	#N/A
cg2518	cg2518	Putative secreted protein	320.125	1.66	0.000578578	0.00422214	8.32249	#N/A	0.73	#N/A	#N/A
cg0992	cg0992	Putative permease, sulfate permease (SulP) family	86.2165	1.66	0.00263085	0.0150048	6.42989	#N/A	0.73	#N/A	#N/A
cg4012	trpL	Trp operon leader peptide	73.6718	1.66	0.00383055	0.0204536	6.20304	#N/A	0.73	#N/A	#N/A
cg2166	gpsI	Polyribonucleotide nucleotidyltransferase	5987.58	1.65	3.40218e-09	1.0086e-07	12.5478	#N/A	0.72	#N/A	#N/A
cg0228	cg0228	Two-component system, sensory histidine kinase, putative pseudogene	165.524	1.65	0.0014002	0.00891493	7.37089	#N/A	0.72	#N/A	#N/A
cg3077	cg3077	Putative membrane protein	119.038	1.65	0.0024255	0.0140304	6.89528	#N/A	0.72	#N/A	#N/A
cg1086	cg1086	Putative membrane protein	84.2007	1.65	0.00615144	0.0295726	6.39576	#N/A	0.72	#N/A	#N/A
cg0573	rplL	Putative 50S ribosomal protein L7/L12	9121.4	1.63	4.43681e-08	1.05226e-06	13.155	#N/A	0.71	#N/A	#N/A
cg2524	cg2524	ABC-type putative multidrug transporter, ATPase and membrane subunit	504.056	1.64	3.54884e-06	5.58011e-05	8.97744	#N/A	0.71	#N/A	#N/A
cg1289	cg1289	Putative multidrug efflux permease, MFS-type	171.519	1.63	0.000462846	0.00355214	7.42223	#N/A	0.71	#N/A	#N/A
cg0183	cg0183	Putative threonine efflux transporter, resistance to homoserine/threonine (RhtB) family	132.045	1.63	0.00174872	0.0108665	7.04489	#N/A	0.71	#N/A	#N/A
cg2332	cg2332	Conserved hypothetical protein	80.1582	1.64	0.00352357	0.0192477	6.32478	#N/A	0.71	#N/A	#N/A
cg2244	cg2244	Lyase class I family	67.4223	1.64	0.00787234	0.035905	6.07515	#N/A	0.71	#N/A	#N/A
cg2111	hrpA	Putative ATP-dependent helicase	871.141	1.62	2.00006e-07	4.21641e-06	9.76676	#N/A	0.7	#N/A	#N/A
cg1884	cg1884	Putative membrane protein	3382.73	1.62	1.14557e-06	2.04039e-05	11.724	#N/A	0.7	#N/A	#N/A
cg3160	cg3160	Putative secreted protein	317.325	1.62	3.07295e-05	0.000359902	8.30982	#N/A	0.7	#N/A	#N/A
cg3303	cg3303	Putative transcriptional regulator, PadR-family	7022.87	1.62	6.02296e-05	0.000637224	12.7778	#N/A	0.7	#N/A	#N/A
cg1391	cg1391	Conserved hypothetical protein, related to capsule biosynthesis enzymes	399.226	1.62	0.000159789	0.00142112	8.64106	#N/A	0.7	#N/A	#N/A
cg1288	cg1288	Putative multidrug efflux permease, MFS-type	180.668	1.63	0.00027617	0.00226507	7.4972	#N/A	0.7	#N/A	#N/A
cg3255	uspA3	Universal stress protein E	1570.17	1.62	0.000488259	0.0036859	10.6167	#N/A	0.7	#N/A	#N/A
cg0907	cg0907	Hypothetical protein	117.052	1.62	0.00156997	0.00984171	6.871	#N/A	0.7	#N/A	#N/A
cg2588	proB	Glutamate 5-kinase	1571.77	1.62	6.34366e-08	1.44433e-06	10.6182	#N/A	0.69	#N/A	#N/A
cg2301	cg2301	Putative antibiotic efflux permease, MFS-type	488.031	1.61	1.43365e-05	0.000188026	8.93083	#N/A	0.69	#N/A	#N/A
cg1301	cydA	Cytochrome d ubiquinol oxidase subunit I	470.941	1.61	1.6357e-05	0.000209185	8.8794	#N/A	0.69	#N/A	#N/A
cg2179	cg2179	Conserved hypothetical protein	265.548	1.62	5.78404e-05	0.000616531	8.05283	#N/A	0.69	#N/A	#N/A
cg2757	tnp15a(ISCg15a)	Transposase	84.9639	1.61	0.00919476	0.040321	6.40878	#N/A	0.69	#N/A	#N/A
cg0407	cg0407	Putative secreted protein	233.172	1.61	0.000119871	0.0011334	7.86525	#N/A	0.68	#N/A	#N/A
cg2289	glgP2	Phosphorylase	80.4732	1.6	0.00943332	0.0409256	6.33044	#N/A	0.68	#N/A	#N/A
cg3327	dps	Putative starvation-induced DNA protecting protein	5572.73	1.59	3.60646e-05	0.000407301	12.4442	#N/A	0.67	#N/A	#N/A
cg0015	gyrA	DNA gyrase subunit A	3283.54	1.59	0.000120972	0.00114002	11.681	#N/A	0.67	#N/A	#N/A
cg1039	ispE	Isopentenyl monophosphate kinase	234.408	1.6	0.00023364	0.00195384	7.87288	#N/A	0.67	#N/A	#N/A
cg1132	coaA	Pantothenate kinase	187.881	1.59	0.000618427	0.0044899	7.55368	#N/A	0.67	#N/A	#N/A
cg0165	cg0165	Putative membrane protein	149.819	1.59	0.000937013	0.00637976	7.22708	#N/A	0.67	#N/A	#N/A
cg2381	cg2381	Conserved hypothetical protein	334.197	1.59	0.00197372	0.0119365	8.38455	#N/A	0.67	#N/A	#N/A
cg1178	tnp9a(ISCg9a)	Transposase	70.9537	1.59	0.0103668	0.0439046	6.14881	#N/A	0.67	#N/A	#N/A
cg1344	narG	Respiratory nitrate reductase 2, alpha chain	3763.75	1.58	2.55508e-06	4.20332e-05	11.878	#N/A	0.66	#N/A	#N/A
cg2391	aroG	3-Deoxy-7-phosphoheptulonate synthase	850.627	1.58	8.31618e-06	0.00011659	9.73238	#N/A	0.66	#N/A	#N/A
cg1050	cg1050	Putative membrane protein	248.425	1.58	0.000132779	0.00123898	7.95667	#N/A	0.66	#N/A	#N/A
cg2719	cg2719	Putative enterochelin esterase	241.307	1.58	0.00032073	0.002563	7.91473	#N/A	0.66	#N/A	#N/A
cg0263	modA	ABC-type putative molybdenum transporter, substrate-binding lipoprotein	162.299	1.58	0.000890319	0.00610566	7.34251	#N/A	0.66	#N/A	#N/A
cg2290	cg2290	Predicted ring-cleavage extradiol dioxygenase	215.454	1.58	0.00119903	0.00791749	7.75124	#N/A	0.66	#N/A	#N/A
cg1611	scpA	Putative segregation and condensation protein A	97.7102	1.58	0.00705004	0.0328387	6.61044	#N/A	0.66	#N/A	#N/A
cg1565	rplT	50S ribosomal protein L20	3652.64	1.57	6.00479e-07	1.13176e-05	11.8347	#N/A	0.65	#N/A	#N/A
cg2857	purF	Amidophosphoribosyltransferase	1392.29	1.56	4.15486e-05	0.000461903	10.4432	#N/A	0.65	#N/A	#N/A
cg0624	cg0624	Putative secreted oxidoreductase	1092.4	1.57	6.93977e-05	0.000707906	10.0933	#N/A	0.65	#N/A	#N/A
cg1085	cg1085	Hypothetical protein	337.835	1.57	0.000825701	0.00571763	8.40018	#N/A	0.65	#N/A	#N/A
cg1478	cg1478	Hypothetical protein	6796.76	1.57	0.0015317	0.00966567	12.7306	#N/A	0.65	#N/A	#N/A
cg3001	cg3001	Putative transcriptional regulator, MarR-family	128.803	1.56	0.00488411	0.0246457	7.00902	#N/A	0.65	#N/A	#N/A
cg2960	cg2960	Hypothetical protein	113.118	1.57	0.00511346	0.0254421	6.82168	#N/A	0.65	#N/A	#N/A
cg3161	cg3161	Putative membrane protein	256.2	1.56	0.000309206	0.00248995	8.00113	#N/A	0.64	#N/A	#N/A
cg2060	cg2060	Hypothetical protein	237.068	1.56	0.000576915	0.00422082	7.88915	#N/A	0.64	#N/A	#N/A
cg1782	tnp13b(ISCg13b)	Transposase	151.087	1.56	0.00335992	0.0184958	7.23923	#N/A	0.64	#N/A	#N/A
cg1117	cg1117	Hypothetical protein	93.1039	1.56	0.0102309	0.0435759	6.54077	#N/A	0.64	#N/A	#N/A
cg1531	rpsA	30S ribosomal protein S1	21334.5	1.54	2.98492e-08	7.38702e-07	14.3809	#N/A	0.63	#N/A	#N/A
cg1027	dld	D-Lactate dehydrogenase	932.502	1.55	5.28643e-06	7.83603e-05	9.86496	#N/A	0.63	#N/A	#N/A
cg2157	terC	Putative integral membrane export protein, tellurium resistance	1016.4	1.55	8.07846e-06	0.000114385	9.98925	#N/A	0.63	#N/A	#N/A
cg2907	otsA	Trehalose-6-phosphate synthase	598.807	1.55	2.52179e-05	0.000306598	9.22595	#N/A	0.63	#N/A	#N/A
cg0853	cg0853	Conserved hypothetical protein	199.573	1.55	0.000394863	0.00310437	7.64077	#N/A	0.63	#N/A	#N/A
cg0269	cg0269	Conserved hypothetical protein	248.822	1.55	0.000724932	0.00511949	7.95897	#N/A	0.63	#N/A	#N/A
cg0941	cg0941	Hypothetical protein	135.64	1.54	0.0043026	0.0223861	7.08364	#N/A	0.63	#N/A	#N/A
cg1084	cgtR10	Two-component system, transcriptional response regulator	96.1364	1.54	0.00907872	0.0398735	6.58701	#N/A	0.63	#N/A	#N/A
cg4015	leuL	leucine-containing leader peptide	194.258	1.53	0.00172786	0.0107604	7.60183	#N/A	0.62	#N/A	#N/A
cg1172	cg1172	Conserved hypothetical protein, putative plasmid maintenance system killer protein	731.734	1.53	0.000254247	0.00210958	9.51517	#N/A	0.61	#N/A	#N/A
cg2621	cg2621	Conserved hypothetical protein	165.887	1.53	0.00155894	0.00979413	7.37406	#N/A	0.61	#N/A	#N/A
cg3343	cg3343	Putative secreted membrane protein	3915.49	1.52	1.22184e-05	0.000164074	11.935	#N/A	0.6	#N/A	#N/A
cg1616	cmk	Cytidylate kinase	677.509	1.51	2.24994e-05	0.000276006	9.4041	#N/A	0.6	#N/A	#N/A
cg0163	cg0163	Putative membrane protein	154.729	1.52	0.00439873	0.0228029	7.2736	#N/A	0.6	#N/A	#N/A
cg2758	cg2758	Conserved putative membrane protein	244.628	1.52	0.00901039	0.0396959	7.93444	#N/A	0.6	#N/A	#N/A
cg2523	malQ	4-Alpha-glucanotransferase	5469.07	1.5	2.60359e-06	4.25852e-05	12.4171	#N/A	0.59	#N/A	#N/A
cg2176	infB	Translation initiation factor 2 (GTPase)	6347.9	1.5	3.74898e-06	5.79869e-05	12.6321	#N/A	0.59	#N/A	#N/A
cg2178	nusA	Putative transcriptional termination/antitermination factor	1366.94	1.51	3.55274e-05	0.000403471	10.4167	#N/A	0.59	#N/A	#N/A
cg2783	gntR1	Transcriptional regulator, GntR-family	528.807	1.51	5.52517e-05	0.000597895	9.0466	#N/A	0.59	#N/A	#N/A
cg0414	wzz	Cell surface polysaccharide biosynthesis/chain length determinant	2145.74	1.5	0.000214386	0.00182678	11.0673	#N/A	0.59	#N/A	#N/A
cg1096	cg1096	Hypothetical protein	681.896	1.51	0.00151805	0.00960082	9.41341	#N/A	0.59	#N/A	#N/A
cg1316	cg1316	DNA/RNA helicase, SNF2 family	1157.87	1.5	8.66107e-06	0.00012083	10.1773	#N/A	0.58	#N/A	#N/A
cg0184	cg0184	Conserved hypothetical protein	969.691	1.5	8.83328e-06	0.000122632	9.92138	#N/A	0.58	#N/A	#N/A
cg2852	cg2852	putative folate-binding protein implicated in RNA modification or replication initiation; YgfZ homolog	1422.46	1.5	1.32289e-05	0.000175932	10.4742	#N/A	0.58	#N/A	#N/A
cg1346	mog	Putative molybdopterin biosynthesis protein Mog	321.226	1.5	0.000282099	0.00229387	8.32744	#N/A	0.58	#N/A	#N/A
cg2777	cg2777	Conserved putative membrane protein	262.686	1.5	0.00338375	0.018591	8.03719	#N/A	0.58	#N/A	#N/A
cg1283	aroE2	Putative shikimate/quinate 5-dehydrogenase	2542.49	1.48	2.42831e-06	4.04151e-05	11.312	#N/A	0.57	#N/A	#N/A
cg0415	ptpA2	Putative protein-tyrosine-phosphatase	820.988	1.48	8.23751e-05	0.000822594	9.68122	#N/A	0.57	#N/A	#N/A
cg0356	cg0356	Putative membrane-associated serine protease, membrane protein	281.851	1.48	0.00211277	0.0126589	8.13879	#N/A	0.57	#N/A	#N/A
cg2761	cg2761	Metal-dependent hydrolase of the beta-lactamase superfamily III	453.406	1.49	0.00444182	0.022982	8.82466	#N/A	0.57	#N/A	#N/A
cg0850	whiB2	Putative transcriptional regulator, WhiB-family	235.681	1.49	0.00599588	0.0289712	7.88069	#N/A	0.57	#N/A	#N/A
cg2434	cg2434	Putative monooxygenase, luciferase	108.369	1.48	0.00963222	0.0416615	6.75981	#N/A	0.57	#N/A	#N/A
cg2382	cg2382	Putative N-acetyltransferase, GCN5-related	307.065	1.48	0.000906326	0.00620049	8.2624	#N/A	0.56	#N/A	#N/A
cg2562	cg2562	Serine/threonine specific protein phosphatase	275.494	1.47	0.00368398	0.0199707	8.10588	#N/A	0.56	#N/A	#N/A
cg1675	cg1675	Putative membrane protein	227.783	1.48	0.00380457	0.0203913	7.83151	#N/A	0.56	#N/A	#N/A
cg0496	mrx3	mycoredoxin 3	215.055	1.48	0.00888623	0.0393929	7.74856	#N/A	0.56	#N/A	#N/A
cg0673	rplM	50S ribosomal protein L13	10230.5	1.46	1.05942e-05	0.000145657	13.3206	#N/A	0.55	#N/A	#N/A
cg0498	hemC	Porphobilinogen deaminase	742.043	1.47	5.64537e-05	0.000606081	9.53536	#N/A	0.55	#N/A	#N/A
cg1564	rpmI	50S ribosomal protein L35	4801.71	1.47	7.74973e-05	0.000779354	12.2293	#N/A	0.55	#N/A	#N/A
cg1617	cg1617	GTPase of unknown function	883.463	1.47	0.000142554	0.00130453	9.78703	#N/A	0.55	#N/A	#N/A
cg3254	cg3254	Putative membrane protein	484.621	1.47	0.00121762	0.00796629	8.92071	#N/A	0.55	#N/A	#N/A
cg0688	cg0688	Conserved hypothetical protein, UPF0031-family	196.658	1.46	0.00332992	0.0184018	7.61955	#N/A	0.55	#N/A	#N/A
cg0878	whcE	Transcriptional regulator, WhiB-family	3011.18	1.47	0.00351051	0.0192133	11.5561	#N/A	0.55	#N/A	#N/A
cg1163	xseA	Exodeoxyribonuclease VII, large subunit	224.3	1.46	0.00558196	0.0273429	7.80928	#N/A	0.55	#N/A	#N/A
cg0572	rplJ	50S ribosomal protein L10	32474.8	1.45	1.1663e-05	0.000158061	14.987	#N/A	0.54	#N/A	#N/A
cg0497	hemA	Glutamyl-tRNA reductase	973.587	1.45	9.17399e-05	0.000903432	9.92717	#N/A	0.54	#N/A	#N/A
cg2177	cg2177	Predicted nucleic-acid-binding protein implicated in transcription termination	5447.48	1.45	9.7121e-05	0.00094985	12.4114	#N/A	0.54	#N/A	#N/A
cg0280	cg0280	Conserved hypothetical protein	198.741	1.46	0.00289914	0.016274	7.63475	#N/A	0.54	#N/A	#N/A
cg0370	cg0370	Putative ATP-dependent RNA helicase, DEAD/DEAH-box family	174.157	1.45	0.00423686	0.0221656	7.44425	#N/A	0.54	#N/A	#N/A
cg0556	ubiE	Ubiquinone/menaquinone biosynthesis methyltransferase	210.432	1.45	0.00530569	0.0263066	7.71721	#N/A	0.54	#N/A	#N/A
cg2633	cg2633	Putative restriction endonuclease	159.592	1.45	0.00537943	0.0265336	7.31824	#N/A	0.54	#N/A	#N/A
cg2114	lexA	Putative transcriptional regulator, LexA-family	2246.78	1.45	1.48031e-05	0.000193255	11.1336	#N/A	0.53	#N/A	#N/A
cg2782	ftn	Ferritin-like protein	14582.7	1.44	0.000118501	0.00112794	13.832	#N/A	0.53	#N/A	#N/A
cg1349	cg1349	Putative membrane protein, containing a CBS domain	453.435	1.45	0.000633601	0.0045536	8.82475	#N/A	0.53	#N/A	#N/A
cg2750	cg2750	Conserved putative membrane protein	343.856	1.44	0.000706275	0.00501262	8.42566	#N/A	0.53	#N/A	#N/A
cg0865	cg0865	Putative secreted lipoprotein	412.632	1.44	0.000492247	0.00370618	8.68871	#N/A	0.52	#N/A	#N/A
cg1767	cg1767	ABC-type putative multidrug transporter, ATPase subunit	305.533	1.43	0.00626205	0.0299526	8.25518	#N/A	0.52	#N/A	#N/A
cg3233	cg3233	Hypothetical protein	164.86	1.44	0.00868306	0.0386125	7.3651	#N/A	0.52	#N/A	#N/A
cg1165	cg1165	Conserved putative membrane protein	238.096	1.44	0.00926355	0.0405601	7.8954	#N/A	0.52	#N/A	#N/A
cg0980	cg0980	Putative secreted protein, related to metalloendopeptidases	2826.11	1.43	5.06914e-05	0.000557018	11.4646	#N/A	0.51	#N/A	#N/A
cg3132	cg3132	Putative membrane protein	672.128	1.43	0.00055669	0.00410451	9.39259	#N/A	0.51	#N/A	#N/A
cg2141	recA	Recombinase A	842.923	1.42	0.001863	0.0114516	9.71926	#N/A	0.51	#N/A	#N/A
cg0516	hemE	Uroporphyrinogen decarboxylase	397.299	1.43	0.00232563	0.0135353	8.63408	#N/A	0.51	#N/A	#N/A
cg3431	rnpA	Ribonuclease P	924.896	1.42	0.00566878	0.0277205	9.85315	#N/A	0.51	#N/A	#N/A
cg1342	narJ	Respiratory nitrate reductase 2, delta chain	357.295	1.42	0.0113003	0.0472952	8.48097	#N/A	0.51	#N/A	#N/A
cg3197	psp5	Putative secreted protein	1202.25	1.42	0.000278717	0.00227939	10.2315	#N/A	0.5	#N/A	#N/A
cg2874	purC	Phosphoribosylaminoimidazolesuccinocarboxamide synthase	838.012	1.41	0.00038546	0.00303884	9.71083	#N/A	0.5	#N/A	#N/A
cg0625	cg0625	Putative secreted protein	2857.28	1.42	0.00230237	0.0134549	11.4804	#N/A	0.5	#N/A	#N/A
cg1805	priA	Primosomal protein N' (replication factor Y), helicase superfamily II-type	267.478	1.42	0.00230789	0.0134595	8.06328	#N/A	0.5	#N/A	#N/A
cg0464	ctpA	Putative Cu2+ transporting P-type ATPase	1529.36	1.41	0.00321846	0.0178552	10.5787	#N/A	0.5	#N/A	#N/A
cg0250	cg0250	aminotransferase class V	238.527	1.41	0.00399394	0.0211546	7.89801	#N/A	0.5	#N/A	#N/A
cg0016	cg0016	Putative integral membrane protein	427.502	1.42	0.00480634	0.0244702	8.73979	#N/A	0.5	#N/A	#N/A
cg1841	aspS	Aspartyl-tRNA synthetase	1418.33	1.4	0.00126458	0.00823774	10.47	#N/A	0.49	#N/A	#N/A
cg2474	nagD	Putative phosphatase involved in N-acetylglucosamine metabolism	1273.8	1.41	0.00375999	0.0202669	10.3149	#N/A	0.49	#N/A	#N/A
cg1453	leuB	3-Isopropylmalate dehydrogenase	524.744	1.4	0.00467426	0.0238832	9.03547	#N/A	0.49	#N/A	#N/A
cg1352	moaA	Molybdopterin biosynthesis protein A	373.005	1.4	0.00612866	0.029513	8.54305	#N/A	0.49	#N/A	#N/A
cg2748	cg2748	Conserved putative membrane protein	369.752	1.41	0.00636218	0.0303296	8.53042	#N/A	0.49	#N/A	#N/A
cg1427	cg1427	Conserved putative secreted protein	283.118	1.4	0.00642384	0.0305691	8.14526	#N/A	0.49	#N/A	#N/A
cg2384	idsA	Putative trans-hexaprenyltranstransferase	215.032	1.4	0.0097943	0.0422342	7.7484	#N/A	0.49	#N/A	#N/A
cg3306	rplI	50S ribosomal protein L9	5937.93	1.39	0.000313337	0.00251199	12.5357	#N/A	0.48	#N/A	#N/A
cg2422	lipB	Lipoyltransferase	524.939	1.39	0.000867767	0.00597982	9.03601	#N/A	0.48	#N/A	#N/A
cg0517	hemY	Protoporphyrinogen oxidase	307.331	1.4	0.00221034	0.0130511	8.26365	#N/A	0.48	#N/A	#N/A
cg0508	cg0508	ABC-type putative spermidine/putrescine/iron(III) transporter, substrate-binding lipoprotein	553.729	1.39	0.00588632	0.0285391	9.11304	#N/A	0.48	#N/A	#N/A
cg0995	rpmF	50S ribosomal protein L32	2134.25	1.39	0.00014916	0.00133614	11.0595	#N/A	0.47	#N/A	#N/A
cg1266	rrmA	rRNA guanine-N1-methyltransferase	1636.7	1.39	0.000716932	0.00507559	10.6766	#N/A	0.47	#N/A	#N/A
cg2946	cg2946	Conserved hypothetical protein	577.395	1.38	0.00117702	0.00780836	9.17342	#N/A	0.47	#N/A	#N/A
cg2647	tig	Putative Trigger factor,invoved in cell division	5800.71	1.39	0.00131054	0.00845762	12.502	#N/A	0.47	#N/A	#N/A
cg1871	ruvC	Crossover junction endodeoxyribonuclease	362.877	1.38	0.00258346	0.0148236	8.50334	#N/A	0.47	#N/A	#N/A
cg1265	cg1265	Conserved hypothetical protein	981.609	1.38	0.00381662	0.0204175	9.93901	#N/A	0.47	#N/A	#N/A
cg2272	mutM1	Formamidopyrimidine-DNA glycosylase	223.5	1.38	0.0080708	0.0366876	7.80413	#N/A	0.47	#N/A	#N/A
cg2385	cg2385	Putative membrane protein	179.589	1.39	0.0101419	0.0432993	7.48855	#N/A	0.47	#N/A	#N/A
cg0318	arsC1	Putative secondary arsenite transporter, arsenical resistance-3 (ACR3) family	191.945	1.38	0.0110221	0.0462668	7.58455	#N/A	0.47	#N/A	#N/A
cg2573	rpsT	30S ribosomal protein S20	2355.47	1.38	0.000123999	0.00116469	11.2018	#N/A	0.46	#N/A	#N/A
cg0674	rpsI	30S ribosomal protein S9	7781.03	1.37	0.000139292	0.00128293	12.9257	#N/A	0.46	#N/A	#N/A
cg1560	uvrA	Excinuclease ABC, ATPase subunit A	1519.99	1.37	0.000449406	0.00346732	10.5698	#N/A	0.46	#N/A	#N/A
cg1735	cg1735	Secreted cell wall-associated hydrolase (invasion-associated protein)	1620.1	1.38	0.000510325	0.00381203	10.6619	#N/A	0.46	#N/A	#N/A
cg1734	hemH	Ferrochelatase	1105.32	1.38	0.00215355	0.0128761	10.1102	#N/A	0.46	#N/A	#N/A
cg1673	ppmN	Polyprenol-phosphate-mannose synthase domain 2	467.549	1.37	0.00413435	0.0217493	8.86897	#N/A	0.46	#N/A	#N/A
cg0864	mtrB	Two-component system, sensory histidine kinase involved in cell wall metabolism and osmoregulation	329.382	1.38	0.00590018	0.0285577	8.36362	#N/A	0.46	#N/A	#N/A
cg1641	cg1641	DNA/RNA helicase, superfamily II	949.475	1.37	0.000992008	0.00669018	9.89099	#N/A	0.45	#N/A	#N/A
cg0892	cg0892	Conserved hypothetical protein	1729.16	1.36	0.00116388	0.00773926	10.7559	#N/A	0.45	#N/A	#N/A
cg3172	cg3172	Putative SAM-dependent tRNA (guanine-N(7)-)-methyltransferase	462.092	1.36	0.00520614	0.0258581	8.85204	#N/A	0.45	#N/A	#N/A
cg0987	cg0987	Conserved hypothetical protein	302.507	1.37	0.00548291	0.0269041	8.24083	#N/A	0.45	#N/A	#N/A
cg3325	cg3325	Conserved hypothetical protein	403.114	1.37	0.00584744	0.028399	8.65504	#N/A	0.45	#N/A	#N/A
cg3011	groEL	Chaperonin Cpn60 (60Kd subunit)	5501.16	1.37	0.00817565	0.0368747	12.4255	#N/A	0.45	#N/A	#N/A
cg0608	rplN	50S ribosomal protein L14	12412.1	1.35	0.000175062	0.00154729	13.5995	#N/A	0.44	#N/A	#N/A
cg3236	msrA	Protein-methionine-S-oxide reductase	1202.77	1.35	0.00143735	0.00913103	10.2321	#N/A	0.44	#N/A	#N/A
cg2873	ptrB	Oligopeptidase B	1338.39	1.35	0.00148067	0.00938526	10.3863	#N/A	0.44	#N/A	#N/A
cg3227	lldD	Quinone dependent L-lactate dehydrogenase	632.638	1.36	0.0022754	0.0133521	9.30524	#N/A	0.44	#N/A	#N/A
cg1354	rho	Transcription termination factor Rho	3008.27	1.36	0.00413312	0.0217493	11.5547	#N/A	0.44	#N/A	#N/A
cg0208	cg0208	Hypothetical protein	322.249	1.36	0.00664031	0.0313405	8.33203	#N/A	0.44	#N/A	#N/A
cg1072	rplY	Ribosomal protein L25 (general stress protein Ctc)	4009.01	1.35	0.00067663	0.00483842	11.969	#N/A	0.43	#N/A	#N/A
cg0808	wbpC	Conserved putative membrane protein	821.968	1.35	0.00131647	0.00847664	9.68294	#N/A	0.43	#N/A	#N/A
cg2257	srp	Putative signal recognition particle GTPase	2212.04	1.35	0.00207525	0.0124602	11.1112	#N/A	0.43	#N/A	#N/A
cg1670	cg1670	Conserved hypothetical protein	681.531	1.35	0.00332812	0.0184018	9.41263	#N/A	0.43	#N/A	#N/A
cg0518	hemL	Glutamate-1-semialdehyde 2,1-aminomutase, AT class II	949.432	1.34	0.00439572	0.0228029	9.89092	#N/A	0.43	#N/A	#N/A
cg0510	hemD	Uroporphyrinogen-III synthase	1236.08	1.35	0.00786678	0.035905	10.2716	#N/A	0.43	#N/A	#N/A
cg1728	cg1728	Conserved hypothetical protein	506.926	1.34	0.00811867	0.0367926	8.98563	#N/A	0.43	#N/A	#N/A
cg3022	cg3022	Conserved hypothetical protein	3738.84	1.35	0.00859219	0.0383099	11.8684	#N/A	0.43	#N/A	#N/A
cg2495	cg2495	conserved hypothetical protein, DUF218	235.671	1.35	0.0107814	0.0453904	7.88063	#N/A	0.43	#N/A	#N/A
cg2160	cg2160	Putative hydrolase of metallo-beta-lactamase superfamily	2564.94	1.34	0.00111647	0.00745888	11.3247	#N/A	0.42	#N/A	#N/A
cg0349	cg0349	Putative metal-dependent hydrolase	1572.82	1.34	0.00376905	0.0202774	10.6191	#N/A	0.42	#N/A	#N/A
cg1562	cg1562	Putative membrane protein	456.761	1.34	0.00579546	0.0282429	8.8353	#N/A	0.42	#N/A	#N/A
cg3341	cg3341	Putative membrane protein	349.967	1.34	0.00697323	0.0325341	8.45107	#N/A	0.42	#N/A	#N/A
cg1632	cg1632	Conserved hypothetical protein	475.689	1.34	0.0108249	0.0455064	8.89388	#N/A	0.42	#N/A	#N/A
cg0617	cg0617	Hypothetical protein	325.21	1.34	0.0114433	0.0475442	8.34523	#N/A	0.42	#N/A	#N/A
cg0610	rplE	50S ribosomal protein L5	5585.74	1.33	0.000880759	0.00605468	12.4475	#N/A	0.41	#N/A	#N/A
cg2787	nrdI	Conserved hypothetical protein, flavodoxin-like protein NrdI	1195.27	1.33	0.00379919	0.0203913	10.2231	#N/A	0.41	#N/A	#N/A
cg3308	rpsF	30S ribosomal protein S6	4470.3	1.32	0.00216362	0.0128822	12.1262	#N/A	0.4	#N/A	#N/A
cg3307	ssb	Single-strand binding protein	16159	1.32	0.00270647	0.0154052	13.98	#N/A	0.4	#N/A	#N/A
cg3155	dcd	dCTP deaminase	627.248	1.32	0.00444943	0.022982	9.29289	#N/A	0.4	#N/A	#N/A
cg1631	cg1631	Putative transcriptional regulator, MerR-family	834.863	1.32	0.00462285	0.0236944	9.7054	#N/A	0.4	#N/A	#N/A
cg3154	udgA2	UDP-glucose 6-dehydrogenase	550.271	1.32	0.00686856	0.0321386	9.104	#N/A	0.4	#N/A	#N/A
cg1269	glgC	Glucose-1-phosphate adenylyltransferase	1774.19	1.31	0.00272854	0.015469	10.7929	#N/A	0.39	#N/A	#N/A
cg1855	hisS	Histidyl-tRNA synthetase	979.852	1.31	0.00290849	0.0162944	9.93642	#N/A	0.39	#N/A	#N/A
cg1594	tyrS	Tyrosyl-tRNA synthetase	1381.11	1.31	0.00773875	0.0354662	10.4316	#N/A	0.39	#N/A	#N/A
cg1588	argH	Argininosuccinate lyase	738.351	1.31	0.0102432	0.0435759	9.52816	#N/A	0.39	#N/A	#N/A
cg2475	cg2475	ABC-type transporter, ATPase subunit with duplicated ATPase domain	1029.69	1.31	0.0113862	0.0474736	10.008	#N/A	0.39	#N/A	#N/A
cg0609	rplX	50S ribosomal protein L24	5091.12	1.3	0.00138829	0.00885893	12.3138	#N/A	0.38	#N/A	#N/A
cg1108	cg1108	Putative secreted protein	801.557	1.3	0.0113847	0.0474736	9.64666	#N/A	0.38	#N/A	#N/A
cg0991	rpmB	50S ribosomal protein L28	16497.5	1.29	0.00203866	0.0122665	14.01	#N/A	0.37	#N/A	#N/A
cg0303	leuA	2-Isopropylmalate synthase	3491.89	1.29	0.00511329	0.0254421	11.7698	#N/A	0.37	#N/A	#N/A
cg0631	rpsE	30S ribosomal protein S5	11544.8	1.29	0.00387182	0.0205966	13.495	#N/A	0.36	#N/A	#N/A
cg0989	rpsN	30S ribosomal protein S14	6667.9	1.28	0.00496254	0.0248214	12.703	#N/A	0.36	#N/A	#N/A
cg2263	cg2263	Hypothetical protein	1428.79	1.27	0.00537096	0.0265336	10.4806	#N/A	0.35	#N/A	#N/A
cg0628	rpsH	30S ribosomal protein S8	10426.6	1.25	0.00771418	0.0354662	13.348	#N/A	0.32	#N/A	#N/A
cg0563	rplK	50S ribosomal protein L11	4558.48	1.24	0.0102747	0.0436444	12.1543	#N/A	0.31	#N/A	#N/A
cg0988	rpsR	30S ribosomal protein S18	7921.07	1.23	0.011393	0.0474736	12.9515	#N/A	0.29	#N/A	#N/A
cg1730	cg1730	Putative secreted protease subunit, stomatin/prohibitin-like	2716.48	0.8	0.00722344	0.033482	11.4075	#N/A	-0.32	#N/A	#N/A
cg2780	ctaD	Cytochrome C oxidase	13935.6	0.8	0.00894589	0.0394729	13.7665	#N/A	-0.33	#N/A	#N/A
cg0138	cg0138	ATP/GTP-binding protein	711.868	0.79	0.0104273	0.0440953	9.47547	#N/A	-0.34	#N/A	#N/A
cg1281	cg1281	ABC-type putative multidrug transporter, ATPase and permease subunit	944.558	0.78	0.00617315	0.0296269	9.8835	#N/A	-0.35	#N/A	#N/A
cg2409	ctaC	Cytochrome c oxidase subunit II	12490.3	0.78	0.008144	0.0368487	13.6085	#N/A	-0.35	#N/A	#N/A
cg0482	gpmA	Phosphoglycerate mutase 1	8311.98	0.78	0.00824085	0.0370513	13.021	#N/A	-0.35	#N/A	#N/A
cg1794	cg1794	Conserved hypothetical protein, P-loop ATPase protein family	1136.21	0.78	0.0077345	0.0354662	10.15	#N/A	-0.36	#N/A	#N/A
cg1371	cg1371	Putative nuclease, RecB-family	679.566	0.78	0.0114129	0.0474869	9.40847	#N/A	-0.36	#N/A	#N/A
cg1272	cseE	Anti-sigma factor CseE	3199.59	0.77	0.00258045	0.0148236	11.6437	#N/A	-0.37	#N/A	#N/A
cg1790	pgk	3-Phosphoglycerate kinase	4083.37	0.77	0.00120661	0.00794912	11.9955	#N/A	-0.38	#N/A	#N/A
cg1867	secD	Preprotein translocase, SecD subunit	698.063	0.77	0.00713468	0.0331245	9.44721	#N/A	-0.38	#N/A	#N/A
cg2891	pqo	Pyruvate:quinone oxidoreductase	621.503	0.77	0.00739552	0.0340577	9.27962	#N/A	-0.38	#N/A	#N/A
cg1556	cg1556	Conserved hypothetical protein	2566.03	0.77	0.00777508	0.0355754	11.3253	#N/A	-0.38	#N/A	#N/A
cg1774	tkt	Transketolase	3942.87	0.77	0.00993613	0.0426519	11.945	#N/A	-0.38	#N/A	#N/A
cg1423	cg1423	Putative oxidoreductase, aldo/keto reductase family	989.187	0.76	0.00451009	0.023211	9.9501	#N/A	-0.39	#N/A	#N/A
cg3256	cg3256	Putative monooxygenase	789.783	0.76	0.00475783	0.0242666	9.62531	#N/A	-0.39	#N/A	#N/A
cg3350	nagK	Acylpyruvate hydrolase, acting on fumarylpyruvate	551.237	0.76	0.00569751	0.0278132	9.10653	#N/A	-0.39	#N/A	#N/A
cg2964	guaB1	IMP dehydrogenase	667.202	0.76	0.00816032	0.0368639	9.38198	#N/A	-0.39	#N/A	#N/A
cg1236	tpx	Thiol peroxidase	4549.46	0.76	0.00892222	0.0394296	12.1515	#N/A	-0.39	#N/A	#N/A
cg2337	cg2337	Hypothetical protein	4589.92	0.76	0.00166474	0.01039	12.1643	#N/A	-0.4	#N/A	#N/A
cg1429	cg1429	Putative membrane protein	1200.83	0.76	0.00496006	0.0248214	10.2298	#N/A	-0.4	#N/A	#N/A
cg1606	pyrG	CTP synthetase	461.903	0.76	0.00808262	0.0366876	8.85145	#N/A	-0.4	#N/A	#N/A
cg1705	arsC2	Putative secondary arsenite transporter, arsenical resistance-3 (ACR3) family	392.266	0.76	0.00902641	0.0397051	8.61569	#N/A	-0.4	#N/A	#N/A
cg0420	cg0420	Putative glycosyltransferase	1563.1	0.76	0.0117333	0.0485362	10.6102	#N/A	-0.4	#N/A	#N/A
cg1322	cg1322	Conserved hypothetical protein, YceI-homolog	776.796	0.76	0.0118985	0.0491483	9.60139	#N/A	-0.4	#N/A	#N/A
cg1383	cg1383	ABC-type putative molybdenum transporter, ATPase subunit	1223.15	0.75	0.00350337	0.0192111	10.2564	#N/A	-0.41	#N/A	#N/A
cg0786	upp	Putative uracil phosphoribosyltransferase	764.084	0.75	0.00666441	0.0314022	9.57759	#N/A	-0.41	#N/A	#N/A
cg1779	opcA	Glucose-6-phosphate 1-dehydrogenase subunit	813.578	0.75	0.00732781	0.0338554	9.66814	#N/A	-0.41	#N/A	#N/A
cg2376	cg2376	Putative secreted protein	842.036	0.75	0.00128764	0.00834767	9.71774	#N/A	-0.42	#N/A	#N/A
cg1857	ppiB	Peptidyl-prolyl cis-trans isomerase	786.574	0.75	0.00804581	0.0366374	9.61944	#N/A	-0.42	#N/A	#N/A
cg0735	metI	ABC-type methionine transporter, permease subunit (TC 3.A.1.24.1)	316.987	0.75	0.00890352	0.0394081	8.30828	#N/A	-0.42	#N/A	#N/A
cg0964	mrx1	mycoredoxin 1	352.738	0.75	0.00930184	0.0406036	8.46245	#N/A	-0.42	#N/A	#N/A
cg2195	cg2195	Putative secreted or membrane protein	37210.9	0.74	0.000564965	0.00415475	15.1834	#N/A	-0.43	#N/A	#N/A
cg0736	metN	ABC-type methionine transporter, ATPase subunit (TC 3.A.1.24.1)	740.62	0.74	0.0019491	0.0118782	9.53259	#N/A	-0.43	#N/A	#N/A
cg3113	cysY	Sirohydrochlorin ferrochelatase	1030.97	0.74	0.00259928	0.0148844	10.0098	#N/A	-0.43	#N/A	#N/A
cg0754	metX	Homoserine O-acetyltransferase	1468.47	0.74	0.00367179	0.0199426	10.5201	#N/A	-0.43	#N/A	#N/A
unknown locus tag	unknown locus tag		19304.6	0.74	0.00385597	0.0205507	14.2367	#N/A	-0.43	#N/A	#N/A
cg3050	cg3050	Putative GCN5-related N-acetyltransferase	716.018	0.74	0.00860155	0.0383099	9.48385	#N/A	-0.43	#N/A	#N/A
cg1044	cg1044	Conserved hypothetical protein	3043.01	0.74	0.000703647	0.00500645	11.5713	#N/A	-0.44	#N/A	#N/A
cg1476	thiC	Thiamine biosynthesis protein ThiC	17025	0.74	0.0012649	0.00823774	14.0554	#N/A	-0.44	#N/A	#N/A
cg1811	ihf	Conserved hypothetical protein, probable integration host factor cIHF	3155.84	0.74	0.00127027	0.00825384	11.6238	#N/A	-0.44	#N/A	#N/A
cg2410	ltsA	Asparagine synthase (glutamine-hydrolyzing)	1226.26	0.74	0.00397608	0.0211118	10.26	#N/A	-0.44	#N/A	#N/A
cg2591	dkgA	Putative 2,5-diketo-D-gluconic acid reductase	773.103	0.74	0.00422308	0.0221342	9.59452	#N/A	-0.44	#N/A	#N/A
cg2267	cg2267	Putative membrane protein	396.575	0.74	0.0119907	0.0493859	8.63145	#N/A	-0.44	#N/A	#N/A
cg2411	cg2411	Conserved hypothetical protein, HesB/YadR/YfhF family	1543.85	0.73	0.00257821	0.0148236	10.5923	#N/A	-0.45	#N/A	#N/A
cg0814	birA	Bifunctional biotin--[acetyl-CoA-carboxylase] synthetase/biotin operon repressor	353.99	0.73	0.0054152	0.0266638	8.46757	#N/A	-0.45	#N/A	#N/A
cg1302	cg1302	Putative nuclease, HKD-family	415.146	0.73	0.00621833	0.0297935	8.69747	#N/A	-0.45	#N/A	#N/A
cg3366	rmpA	Phosphotransferase system (PTS), putative ribitol/mannitol-specific enzyme IIAB component	519.611	0.73	0.00844961	0.0378283	9.02129	#N/A	-0.45	#N/A	#N/A
cg0886	cg0886	Putative ATP-dependent DNA helicase, superfamily II	630.984	0.73	0.0095126	0.0412068	9.30146	#N/A	-0.45	#N/A	#N/A
cg0874	cg0874	Conserved hypothetical protein	209.4	0.73	0.00991984	0.0426463	7.71012	#N/A	-0.45	#N/A	#N/A
cg0949	gltA	Citrate synthase	13814.6	0.73	0.000165055	0.00146338	13.7539	#N/A	-0.46	#N/A	#N/A
cg1761	sufS	cysteine desulfurase	3441.69	0.73	0.000465205	0.0035528	11.7489	#N/A	-0.46	#N/A	#N/A
cg0141	cg0141	Putative glyoxalase	288.407	0.73	0.0100452	0.0430551	8.17196	#N/A	-0.46	#N/A	#N/A
cg0970	cg0970	Putative membrane protein	231.105	0.73	0.010146	0.0432993	7.8524	#N/A	-0.46	#N/A	#N/A
cg2799	cg2799	Putative secreted protein	1467	0.72	0.000215309	0.00182916	10.5187	#N/A	-0.47	#N/A	#N/A
cg0871	cg0871	Conserved hypothetical protein	815.16	0.72	0.000620675	0.00449476	9.67094	#N/A	-0.47	#N/A	#N/A
cg0773	cg0773	Putative exodeoxyribonuclease	774.062	0.72	0.00281371	0.0158571	9.59631	#N/A	-0.47	#N/A	#N/A
cg0727	cg0727	Putative nucleoside-diphosphate-sugar epimerase	643.524	0.72	0.00634076	0.0302782	9.32985	#N/A	-0.47	#N/A	#N/A
cg1685	tatX	Putative twin arginine targeting (Tat) Preprotein translocase subunit	774.681	0.72	0.0121128	0.0498166	9.59746	#N/A	-0.47	#N/A	#N/A
cg2977	cg2977	Putative membrane protein	1207	0.72	0.00014554	0.00131913	10.2372	#N/A	-0.48	#N/A	#N/A
cg1437	ilvC	Ketopantoate reductase	8189.07	0.72	0.000176722	0.00155713	12.9995	#N/A	-0.48	#N/A	#N/A
cg1759	cg1759	Putative metal-sulfur cluster biosynthetic enzyme	1245.8	0.72	0.000198367	0.00171596	10.2829	#N/A	-0.48	#N/A	#N/A
cg0834	tusE	ABC-type trehalose transporter, substrate-binding lipoprotein	6584.98	0.72	0.000248738	0.00206991	12.685	#N/A	-0.48	#N/A	#N/A
cg0048	ppiA	Peptidyl-prolyl cis-trans isomerase B	3398.07	0.72	0.000508613	0.00381203	11.7305	#N/A	-0.48	#N/A	#N/A
cg0838	cg0838	Putative helicase	897.521	0.72	0.00121305	0.00795469	9.8098	#N/A	-0.48	#N/A	#N/A
cg1787	ppc	Phosphoenolpyruvate carboxylase	2350.03	0.72	0.00221608	0.0130579	11.1985	#N/A	-0.48	#N/A	#N/A
cg0675	mrsA	Putative phosphoglucosamine mutase/phosphomannomutase	1152.35	0.71	0.000273094	0.00224631	10.1704	#N/A	-0.49	#N/A	#N/A
cg0445	sdhCD	Succinate dehydrogenase, subunit CD	4751.34	0.71	0.00047825	0.0036296	12.2141	#N/A	-0.49	#N/A	#N/A
cg3182	cop1	Trehalose corynomycolyl transferase	5085.04	0.71	0.000770309	0.00539975	12.312	#N/A	-0.49	#N/A	#N/A
cg3180	cg3180	Putative secreted protein	1285.28	0.71	0.00281195	0.0158571	10.3279	#N/A	-0.49	#N/A	#N/A
cg3129	cg3129	ABC-type transporter, ATPase subunit	214.274	0.71	0.00673208	0.0316163	7.74331	#N/A	-0.49	#N/A	#N/A
cg0910	hisN	L-histidinol-phosphate phosphatase	161.424	0.71	0.0119741	0.0493859	7.33471	#N/A	-0.49	#N/A	#N/A
cg1760	sufU	Protein involved in Fe-S cluster formation, NifU-family	1469.87	0.71	0.000212645	0.00181738	10.5215	#N/A	-0.5	#N/A	#N/A
cg2927	scrB	Beta-fructofuranosidase	1043.42	0.71	0.000801847	0.00556599	10.0271	#N/A	-0.5	#N/A	#N/A
cg2728	glsK	Glutaminase	272.96	0.7	0.00234014	0.0135919	8.09254	#N/A	-0.5	#N/A	#N/A
cg3085	cg3085	Putative monooxygenase	218.374	0.71	0.00846683	0.0378283	7.77066	#N/A	-0.5	#N/A	#N/A
cg1810	gmk	Guanylate kinase	3082.5	0.7	6.34367e-05	0.000662422	11.5899	#N/A	-0.51	#N/A	#N/A
cg0448	cg0448	Conserved putative membrane protein	1741.25	0.7	8.8523e-05	0.000877827	10.7659	#N/A	-0.51	#N/A	#N/A
cg2350	cg2350	Conserved hypothetical protein	535.534	0.7	0.00185337	0.0114171	9.06483	#N/A	-0.51	#N/A	#N/A
cg1246	cg1246	Conserved hypothetical protein	1858.04	0.7	0.00261392	0.0149382	10.8596	#N/A	-0.51	#N/A	#N/A
cg2890	cg2890	Hypothetical protein, putative amino acid processing enzyme	205.551	0.7	0.00495498	0.0248214	7.68335	#N/A	-0.51	#N/A	#N/A
cg2213	cg2213	ABC-type putative multidrug transporter, ATPase subunit	306.715	0.7	0.00727539	0.0336679	8.26075	#N/A	-0.51	#N/A	#N/A
cg1742	cg1742	Conserved hypothetical protein, containing an ACT-domain	179.893	0.7	0.00825965	0.0370772	7.491	#N/A	-0.51	#N/A	#N/A
cg1474	cg1474	Hypothetical protein	166.876	0.7	0.00943026	0.0409256	7.38263	#N/A	-0.51	#N/A	#N/A
cg3415	pcnA	Polynucleotide adenylyltransferase	629.71	0.7	0.000288458	0.00233889	9.29854	#N/A	-0.52	#N/A	#N/A
cg2364	cg2364	Putative pyridoxal-5'-phosphate dependent enzyme	501.035	0.7	0.000379328	0.0029988	8.96877	#N/A	-0.52	#N/A	#N/A
cg3041	cg3041	ABC-type putative multidrug transporter, permease subunit	312.55	0.7	0.00220907	0.0130511	8.28794	#N/A	-0.52	#N/A	#N/A
cg1202	cg1202	Conserved hypothetical protein	674.49	0.69	0.0002624	0.0021709	9.39765	#N/A	-0.53	#N/A	#N/A
cg3096	ald	acetaldehyde dehydrogenase (acetylating)	2915.15	0.69	0.000358562	0.00284253	11.5094	#N/A	-0.53	#N/A	#N/A
cg0439	cg0439	Putative acetyl transferase	1011.63	0.69	0.000398253	0.00312239	9.98247	#N/A	-0.53	#N/A	#N/A
cg1865	secF	Preprotein translocase, SecF subunit	664.057	0.69	0.00238135	0.0138031	9.37516	#N/A	-0.53	#N/A	#N/A
cg1553	qor2	quinone oxidoreductase involve in disulfide stress response	630.066	0.69	0.00846603	0.0378283	9.29936	#N/A	-0.53	#N/A	#N/A
cg0443	cg0443	Putative regulatory protein	158.842	0.69	0.00972751	0.0420099	7.31144	#N/A	-0.53	#N/A	#N/A
cg1762	sufC	FeS cluster assembly ATPase, SufC-family	3080.67	0.69	3.31685e-05	0.00038373	11.589	#N/A	-0.54	#N/A	#N/A
cg0403	rmlB1	dTDP-glucose 4,6-dehydratase	804.122	0.69	0.000202574	0.00174704	9.65127	#N/A	-0.54	#N/A	#N/A
cg2984	ftsH	Cell-division protein (ATP-dependent ZN metallopeptidase)	3110.03	0.69	0.000229869	0.00193553	11.6027	#N/A	-0.54	#N/A	#N/A
cg2308	cg2308	Putative secreted protein	2680.19	0.69	0.000309713	0.00248995	11.3881	#N/A	-0.54	#N/A	#N/A
cg2119	fruK	1-Phosphofructokinase	5561.88	0.69	0.000328419	0.00261084	12.4414	#N/A	-0.54	#N/A	#N/A
cg1701	metH	Methionine synthase	3961.81	0.69	0.00075731	0.00532174	11.9519	#N/A	-0.54	#N/A	#N/A
cg3414	cg3414	Conserved hypothetical protein	311.039	0.69	0.0021609	0.0128822	8.28095	#N/A	-0.54	#N/A	#N/A
cg0755	metY	O-Acetylhomoserine sulfhydrylase	7864.83	0.68	0.000426881	0.00331941	12.9412	#N/A	-0.55	#N/A	#N/A
cg0402	rmlCD	dTDP-4-dehydrorhamnose 3,5-epimerase/dTDP-4-dehydrorhamnose reductase	485.554	0.68	0.000917508	0.00626194	8.92349	#N/A	-0.55	#N/A	#N/A
cg3181	cg3181	Putative secreted protein	976.016	0.68	0.00176798	0.0109622	9.93076	#N/A	-0.55	#N/A	#N/A
cg3196	glf	UDP-galactopyranose mutase	1943.75	0.68	4.68246e-06	7.03066e-05	10.9246	#N/A	-0.56	#N/A	#N/A
unknown locus tag	unknown locus tag		22170.6	0.68	8.93704e-05	0.000883153	14.4364	#N/A	-0.56	#N/A	#N/A
cg1778	zwf	Glucose-6-phosphate 1-dehydrogenase	1377.11	0.68	0.000114277	0.00109506	10.4274	#N/A	-0.56	#N/A	#N/A
cg3299	trxB1	Thioredoxin (TRX)	3501.21	0.68	0.000234104	0.00195384	11.7736	#N/A	-0.56	#N/A	#N/A
cg0446	sdhA	Succinate dehydrogenase, subunit A	10335.9	0.68	0.00135656	0.00869546	13.3354	#N/A	-0.56	#N/A	#N/A
cg3000	cg3000	Putative thiosulfate sulfurtransferase	286.551	0.68	0.0029509	0.0164996	8.16265	#N/A	-0.56	#N/A	#N/A
cg0957	fas-IB	Fatty acid synthase	14620.6	0.68	0.00487227	0.0246297	13.8357	#N/A	-0.56	#N/A	#N/A
cg1707	cg1707	Putative arsenate reductase (arsenical pump modifier)	222.121	0.68	0.00649687	0.0308168	7.7952	#N/A	-0.56	#N/A	#N/A
cg0333	cg0333	Putative membrane protein	116.614	0.68	0.0106103	0.0447362	6.8656	#N/A	-0.56	#N/A	#N/A
cg2380	cg2380	Putative membrane protein	2753.97	0.67	2.52858e-06	4.18391e-05	11.4273	#N/A	-0.57	#N/A	#N/A
cg2196	cg2196	Putative secreted or membrane protein	20839.5	0.67	6.02266e-06	8.83531e-05	14.347	#N/A	-0.57	#N/A	#N/A
cg3214	cg3214	Conserved hypothetical protein	1342.21	0.67	3.41003e-05	0.000391328	10.3904	#N/A	-0.57	#N/A	#N/A
cg1203	cg1203	Putative magnesium chelatase, ChlI subunit	1069.88	0.67	3.50534e-05	0.000400651	10.0632	#N/A	-0.57	#N/A	#N/A
cg0239	cg0239	Hypothetical protein	258.852	0.67	0.00119252	0.00789285	8.01598	#N/A	-0.57	#N/A	#N/A
cg1868	secN	Preprotein translocase, subunit YajC-like	372.296	0.68	0.00189585	0.011608	8.54031	#N/A	-0.57	#N/A	#N/A
cg1273	cg1273	Putative twin arginine targeting (Tat) Preprotein translocase subunit	1021.91	0.67	5.66234e-05	0.000606081	9.99705	#N/A	-0.58	#N/A	#N/A
cg2116	cg2116	Putative phosphofructokinase	2993.96	0.67	0.000222134	0.0018799	11.5478	#N/A	-0.58	#N/A	#N/A
cg1662	cg1662	Putative secreted protein	465.528	0.67	0.000295512	0.00238928	8.86272	#N/A	-0.58	#N/A	#N/A
cg2115	sugR	Transcriptional regulator, DeoR-family	339.48	0.67	0.00272602	0.015469	8.40718	#N/A	-0.58	#N/A	#N/A
cg0924	cg0924	ABC-type putative iron-siderophore transporter, substrate-binding lipoprotein	166.259	0.67	0.00450653	0.023211	7.37729	#N/A	-0.58	#N/A	#N/A
cg2089	cg2089	Conserved hypothetical protein	774.106	0.67	0.00485696	0.024606	9.59639	#N/A	-0.58	#N/A	#N/A
cg1329	ctpC	Putative Cd2+ transporting P-type ATPase	163.756	0.67	0.0103199	0.0437711	7.35541	#N/A	-0.58	#N/A	#N/A
cg0549	cg0549	Putative pterin-4-alpha-carbinolamine dehydratase	115.43	0.67	0.0088801	0.0393929	6.85087	#N/A	-0.59	#N/A	#N/A
cg0316	cg0316	Putative secreted protein	117.664	0.67	0.00930203	0.0406036	6.87853	#N/A	-0.59	#N/A	#N/A
cg1338	thrB	Homoserine kinase	1636.82	0.66	1.81363e-05	0.000229404	10.6767	#N/A	-0.6	#N/A	#N/A
cg1739	cg1739	Conserved hypothetical protein, containing a glutamine amidotransferase domain	850.159	0.66	0.00103284	0.00694909	9.73159	#N/A	-0.6	#N/A	#N/A
cg3034	def1	Putative peptide deformylase	218.472	0.66	0.00132261	0.00849692	7.7713	#N/A	-0.6	#N/A	#N/A
cg1214	cg1214	Putative cysteine desulfurase, AT class IV	893.734	0.66	6.64751e-05	0.000690467	9.8037	#N/A	-0.61	#N/A	#N/A
cg2842	phoU	Putative phosphate uptake regulator	797.847	0.65	0.000198123	0.00171596	9.63997	#N/A	-0.62	#N/A	#N/A
cg1720	tetA	ABC-type multidrug transport system, ATPase and permease subunit	183.34	0.65	0.00161473	0.0101	7.51838	#N/A	-0.62	#N/A	#N/A
cg0026	cg0026	Putative protein disulfide isomerase, secreted protein	177.624	0.65	0.00584071	0.028399	7.47268	#N/A	-0.62	#N/A	#N/A
cg0076	cg0076	Hypothetical protein	109.679	0.65	0.00662634	0.0313265	6.77715	#N/A	-0.62	#N/A	#N/A
cg0614	cg0614	Hypothetical protein	96.8362	0.65	0.00687717	0.0321386	6.59747	#N/A	-0.62	#N/A	#N/A
cg0010	cg0010	Conserved hypothetical protein	1209.4	0.64	1.49967e-06	2.60247e-05	10.2401	#N/A	-0.63	#N/A	#N/A
cg2338	dnaE1	DNA-directed DNA polymerase, polymerase III, alpha chain	2146.53	0.64	5.93415e-06	8.75056e-05	11.0678	#N/A	-0.63	#N/A	#N/A
cg3423	trxC	Thioredoxin	1038.15	0.64	7.34726e-06	0.000105608	10.0198	#N/A	-0.63	#N/A	#N/A
cg3335	mez	Malate dehydrogenase (oxaloacetate-decarboxylating) (NADP(+))	5939.63	0.64	1.66118e-05	0.000211059	12.5362	#N/A	-0.63	#N/A	#N/A
cg2983	folE	GTP cyclohydrolase I	649.215	0.65	0.000139034	0.00128293	9.34255	#N/A	-0.63	#N/A	#N/A
cg1847	cg1847	Conserved hypothetical protein	133.134	0.65	0.00355113	0.0193241	7.05673	#N/A	-0.63	#N/A	#N/A
cg2674	cg2674	Alkylhydroperoxidase, AhpD-family core domain	1270.43	0.64	1.15242e-06	2.04039e-05	10.3111	#N/A	-0.64	#N/A	#N/A
cg1048	cg1048	Putative hydrolase, HAD superfamily	1229.73	0.64	1.41571e-06	2.47185e-05	10.2641	#N/A	-0.64	#N/A	#N/A
cg0447	sdhB	Succinate dehydrogenase, subunit B	3442.87	0.64	5.23804e-05	0.000571167	11.7494	#N/A	-0.64	#N/A	#N/A
cg3369	qcrA2	Putative rieske iron-sulfur protein	432.946	0.64	0.000463051	0.00355214	8.75804	#N/A	-0.64	#N/A	#N/A
cg0105	cg0105	Hypothetical protein	283.206	0.64	0.000137099	0.00127096	8.14571	#N/A	-0.65	#N/A	#N/A
cg3339	merA	Putative Hg2+ reductase	142.673	0.64	0.00154594	0.00973393	7.15657	#N/A	-0.65	#N/A	#N/A
cg2657	cg2657	Putative membrane protein, putative pseudogen	2331.74	0.63	5.6647e-05	0.000606081	11.1872	#N/A	-0.66	#N/A	#N/A
cg0866	cg0866	Conserved hypothetical protein	335.719	0.63	0.000104682	0.00101681	8.39111	#N/A	-0.66	#N/A	#N/A
cg0404	cg0404	Conserved hypothetical protein, nitroreductase-family	385.253	0.63	0.000959627	0.00650262	8.58966	#N/A	-0.66	#N/A	#N/A
cg0196	iolR	Putative transcriptional regulator, GntR-family	110.006	0.63	0.00275519	0.015589	6.78143	#N/A	-0.66	#N/A	#N/A
cg2624	pcaR	Transcriptional activator of the protocatechuate branch of the beta-ketoadipate pathway, IclR-family	159.905	0.63	0.0054544	0.0268104	7.32107	#N/A	-0.66	#N/A	#N/A
cg2538	cg2538	Alkanal monooxygenase (FMN-linked)	1532.73	0.63	1.09705e-05	0.000149388	10.5819	#N/A	-0.67	#N/A	#N/A
cg0662	cg0662	Conserved hypothetical protein, putative FAD/FMN-containing dehydrogenase	320.83	0.63	2.17651e-05	0.000268154	8.32566	#N/A	-0.67	#N/A	#N/A
cg2561	thiX	Secreted protein, involved into thiamine biosynthesis	367.318	0.63	0.000836688	0.00577964	8.52089	#N/A	-0.67	#N/A	#N/A
cg0730	crtX	Carotenoid glycosyl transferase	315.598	0.63	0.00228704	0.0133929	8.30194	#N/A	-0.67	#N/A	#N/A
cg1410	rbsR	Transcriptional repressor of the ribose importer RbsACBD, LacI-family	146.553	0.63	0.0041559	0.0218223	7.19528	#N/A	-0.67	#N/A	#N/A
cg1528	dkgX	Putative 2,5-diketo-D-gluconic acid reductase	101.079	0.63	0.00988151	0.0425458	6.65934	#N/A	-0.67	#N/A	#N/A
cg2958	butA	L-2,3-Butanediol dehydrogenase/acetoin reductase	5532.5	0.62	2.67223e-07	5.43225e-06	12.4337	#N/A	-0.68	#N/A	#N/A
cg0472	cg0472	Conserved hypothetical protein	996.301	0.62	2.10012e-07	4.39481e-06	9.96044	#N/A	-0.69	#N/A	#N/A
cg2840	actA	Coenzyme A hydrolase/transferase	28804	0.62	7.48502e-07	1.38327e-05	14.814	#N/A	-0.69	#N/A	#N/A
cg1324	rosR	Transcriptional regulator, MarR-family	244.296	0.62	0.000117072	0.00111808	7.93248	#N/A	-0.69	#N/A	#N/A
cg2363	cg2363	Conserved hypothetical protein	1405.71	0.62	2.26774e-07	4.71095e-06	10.4571	#N/A	-0.7	#N/A	#N/A
cg3309	cg3309	Putative secreted protein	2479.76	0.62	2.14568e-05	0.000266664	11.276	#N/A	-0.7	#N/A	#N/A
cg2333	treZ	4-Alpha-D-((1->4)-alpha-D-glucano)trehalose trehalohydrolase	1835.87	0.62	0.000231072	0.00193991	10.8422	#N/A	-0.7	#N/A	#N/A
cg2309	cg2309	Putative transcriptional regulator, TetR-family	131.945	0.62	0.00065063	0.00466421	7.04379	#N/A	-0.7	#N/A	#N/A
cg3112	cysZ	Sulfate transporter	1015.56	0.61	2.74523e-06	4.43916e-05	9.98806	#N/A	-0.71	#N/A	#N/A
cg2867	gpx	Putative mycothiol peroxidase, GSH peroxidase family	492.499	0.61	3.25651e-05	0.000378287	8.94398	#N/A	-0.71	#N/A	#N/A
cg1000	cg1000	Conserved hypothetical protein	306.027	0.61	0.0003215	0.002563	8.25751	#N/A	-0.71	#N/A	#N/A
cg0444	ramB	Transcriptional regulator, MerR-family	818.876	0.6	1.2222e-05	0.000164074	9.6775	#N/A	-0.73	#N/A	#N/A
cg1411	rbsA	ABC-type ribose transporter, ATPase subunit (TC 3.A.1.2.1)	212.416	0.6	0.00370574	0.0200504	7.73075	#N/A	-0.74	#N/A	#N/A
cg2484	cg2484	Hypothetical protein	65.5245	0.6	0.0068566	0.0321386	6.03396	#N/A	-0.74	#N/A	#N/A
cg2678	cg2678	ABC-type putative dipeptide/oligopeptide transporter, substrate-binding lipoprotein	1394.41	0.6	2.69133e-07	5.43229e-06	10.4454	#N/A	-0.75	#N/A	#N/A
cg0345	cg0345	Putative metal-dependent amidohydrolase of the TIM-barrel fold	77.2093	0.59	0.00661855	0.0313265	6.2707	#N/A	-0.75	#N/A	#N/A
cg1337	hom	Homoserine dehydrogenase	4483.74	0.59	1.48331e-09	4.96646e-08	12.1305	#N/A	-0.76	#N/A	#N/A
cg2838	cg2838	Putative dithiol-disulfide isomerase	1000.41	0.59	4.10438e-08	9.81603e-07	9.96637	#N/A	-0.76	#N/A	#N/A
cg1290	metE	5-Methyltetrahydropteroyltriglutamate-- homocysteine methyltransferase	13245.1	0.59	3.47664e-06	5.49696e-05	13.6932	#N/A	-0.76	#N/A	#N/A
cg0697	cg0697	Conserved hypothetical protein	13992.8	0.59	3.77564e-06	5.80836e-05	13.7724	#N/A	-0.76	#N/A	#N/A
cg1738	acnR	Transcriptional repressor AcnR, TetR-family	241.035	0.59	6.73248e-05	0.000694226	7.9131	#N/A	-0.76	#N/A	#N/A
cg2651	cg2651	Conserved hypothetical protein, putative pseudogen	404.825	0.59	0.000194489	0.0016979	8.66115	#N/A	-0.76	#N/A	#N/A
cg1182	cg1182	Putative membrane protein	68.2996	0.59	0.00937926	0.0408156	6.0938	#N/A	-0.76	#N/A	#N/A
cg1543	uriH	Uridine preferring nucleoside hydrolase	422.104	0.59	2.58981e-07	5.34101e-06	8.72146	#N/A	-0.77	#N/A	#N/A
cg3128	cg3128	ABC-type transporter, ATPase subunit	215.685	0.59	2.76259e-05	0.000328968	7.75278	#N/A	-0.77	#N/A	#N/A
cg0798	prpC1	Putative (methyl)citrate synthase	130.645	0.59	0.000272068	0.00224437	7.02951	#N/A	-0.77	#N/A	#N/A
cg1150	cg1150	Putative NADPH-dependent FMN reductase	82.0271	0.59	0.00282402	0.0158837	6.35803	#N/A	-0.77	#N/A	#N/A
cg0027	cg0027	Putative transcriptional regulator, MarR-family	67.705	0.59	0.00353226	0.0192583	6.08119	#N/A	-0.77	#N/A	#N/A
cg2675	cg2675	ABC-type putative dipeptide/oligopeptide transporter, ATPase subunit	776.878	0.58	1.31279e-07	2.85206e-06	9.60154	#N/A	-0.78	#N/A	#N/A
cg1225	pcaK	MFS-type 4-hydroxybenzoate and protocatechuate permease	88.6142	0.58	0.00218518	0.0129834	6.46947	#N/A	-0.78	#N/A	#N/A
cg0252	cg0252	Putative membrane protein	49.7246	0.58	0.0115203	0.0477943	5.63589	#N/A	-0.78	#N/A	#N/A
cg2809	cg2809	Putative membrane protein	408.369	0.58	3.05532e-07	6.08072e-06	8.67373	#N/A	-0.79	#N/A	#N/A
cg1806	metK	Methionine adenosyltransferase	2097.94	0.57	1.83086e-10	7.77707e-09	11.0348	#N/A	-0.8	#N/A	#N/A
cg2320	cg2320	Putative transcriptional regulator, ArsR-family	1891.88	0.57	4.03953e-06	6.18091e-05	10.8856	#N/A	-0.8	#N/A	#N/A
cg2834	cysE	Serine O-acetyltransferase	644.702	0.57	1.32109e-05	0.000175932	9.33249	#N/A	-0.8	#N/A	#N/A
cg2146	cg2146	Hypothetical protein	84.3504	0.57	0.00462899	0.0236944	6.39832	#N/A	-0.8	#N/A	#N/A
cg3086	cg3086	Putative cystathionine gamma-lyase	49.3405	0.58	0.00822315	0.0370302	5.6247	#N/A	-0.8	#N/A	#N/A
cg2666	cg2666	Hypothetical protein	154.026	0.57	0.000149764	0.00133614	7.26703	#N/A	-0.81	#N/A	#N/A
cg0346	fadE	Glutaryl-CoA dehydrogenase	81.4844	0.57	0.00307603	0.0171318	6.34845	#N/A	-0.81	#N/A	#N/A
cg1216	nadA	Quinolinate synthetase, subunit A	2590.45	0.57	2.37274e-09	7.19857e-08	11.339	#N/A	-0.82	#N/A	#N/A
cg2559	aceB	Malate synthase	740.281	0.57	8.78706e-08	1.9386e-06	9.53193	#N/A	-0.82	#N/A	#N/A
cg3048	pta	Phosphate acetyltransferase	382.834	0.57	2.36304e-06	3.95601e-05	8.58058	#N/A	-0.82	#N/A	#N/A
cg0188	cg0188	Conserved hypothetical protein	433.494	0.57	4.22462e-06	6.39536e-05	8.75987	#N/A	-0.82	#N/A	#N/A
cg1312	cg1312	Putative membrane protein	969.069	0.57	1.35573e-05	0.00017863	9.92046	#N/A	-0.82	#N/A	#N/A
cg2626	pcaD	Putative 3-oxoadipate enol-lactonase	135.789	0.57	6.72232e-05	0.000694226	7.08522	#N/A	-0.82	#N/A	#N/A
cg2533	cg2533	Conserved hypothetical protein	58.3644	0.57	0.00494416	0.0248214	5.86702	#N/A	-0.82	#N/A	#N/A
cg3179	fadD2	Putative long-chain-fatty-acid--CoA ligase	7184.69	0.56	1.40421e-08	3.73492e-07	12.8107	#N/A	-0.83	#N/A	#N/A
cg3375	cg3375	Predicted nucleoside-diphosphate-sugar epimerase	498.892	0.56	2.17367e-06	3.66052e-05	8.96258	#N/A	-0.83	#N/A	#N/A
cg2677	cg2677	ABC-type putative dipeptide/oligopeptide transporter, permease subunit	575.788	0.56	7.40468e-06	0.000105898	9.16939	#N/A	-0.83	#N/A	#N/A
cg0211	cg0211	Putative oxidoreductase	151.344	0.56	3.55837e-05	0.000403471	7.24169	#N/A	-0.83	#N/A	#N/A
cg2625	pcaF	Putative beta-ketoadipyl CoA thiolase	122.571	0.56	0.000222603	0.0018799	6.93748	#N/A	-0.84	#N/A	#N/A
cg2664	cg2664	Putative type IV restriction endonuclease	116.467	0.56	0.000512525	0.00381844	6.86378	#N/A	-0.84	#N/A	#N/A
cg0107	cg0107	Putative secreted protein	2494.07	0.56	6.31416e-09	1.79701e-07	11.2843	#N/A	-0.85	#N/A	#N/A
cg0926	cg0926	ABC-type putative iron-siderophore transporter, permease subunit	116.125	0.55	0.000410675	0.00321094	6.85953	#N/A	-0.86	#N/A	#N/A
cg2636	catA	Catechol 1,2-dioxygenase	1927.81	0.55	2.3776e-09	7.19857e-08	10.9128	#N/A	-0.87	#N/A	#N/A
cg2212	cg2212	ABC-type putative multidrug transporter, permease subunit	235.273	0.55	2.95916e-05	0.000348007	7.87819	#N/A	-0.87	#N/A	#N/A
cg2118	cg2118	Transcriptional regulator protein, DeoR-family	7501.81	0.55	1.31262e-08	3.52426e-07	12.873	#N/A	-0.88	#N/A	#N/A
cg3047	ackA	Acetate kinase	273.25	0.54	7.08138e-07	1.31723e-05	8.09408	#N/A	-0.88	#N/A	#N/A
cg3397	cg3397	Hypothetical protein	70.5427	0.54	0.000692884	0.00494222	6.14042	#N/A	-0.88	#N/A	#N/A
cg0327	cg0327	Putative membrane protein	353.1	0.54	5.23183e-08	1.22047e-06	8.46393	#N/A	-0.89	#N/A	#N/A
cg0217	cg0217	Putative transcriptional regulator, ArsR-family	75.0745	0.54	0.00178789	0.0110616	6.23025	#N/A	-0.89	#N/A	#N/A
cg0088	citP	Putative secondary Mg2+/H+:citrate transporter, CitMHS-family	51.015	0.54	0.00505767	0.0252529	5.67285	#N/A	-0.89	#N/A	#N/A
cg0341	fadD1	Putative acyl-CoA synthase	46.8807	0.54	0.0053468	0.0264643	5.55092	#N/A	-0.9	#N/A	#N/A
cg3212	cg3212	Putative carboxymuconolactone decarboxylase subunit	782.62	0.53	4.10823e-10	1.58e-08	9.61217	#N/A	-0.91	#N/A	#N/A
cg1215	nadC	Putative nicotinate-nucleotide pyrophosphorylase	1457.35	0.53	2.8017e-10	1.12305e-08	10.5091	#N/A	-0.92	#N/A	#N/A
cg2184	cg2184	ABC-type putative dipeptide/oligopeptide transporter, ATPase subunit	1069.11	0.53	6.96152e-06	0.000100571	10.0622	#N/A	-0.92	#N/A	#N/A
cg0128	cg0128	Putative secreted protein	61.906	0.53	0.0046143	0.0236944	5.95201	#N/A	-0.92	#N/A	#N/A
cg0212	cg0212	Conserved hypothetical protein	55.398	0.53	0.00672078	0.0316154	5.79176	#N/A	-0.92	#N/A	#N/A
cg0663	cma	Cyclopropane-fatty-acyl-phospholipid synthase	823.957	0.52	2.75678e-11	1.37646e-09	9.68642	#N/A	-0.93	#N/A	#N/A
cg2429	glnA	Glutamate--ammonia ligase	13369.6	0.53	4.37374e-11	2.00769e-09	13.7067	#N/A	-0.93	#N/A	#N/A
cg0129	putA	Proline dehydrogenase/delta-1-pyrroline-5-carboxylate dehydrogenase	1634.76	0.52	8.26577e-10	2.97777e-08	10.6749	#N/A	-0.93	#N/A	#N/A
cg2560	aceA	Isocitrate lyase	656.343	0.53	7.4443e-09	2.07711e-07	9.35831	#N/A	-0.93	#N/A	#N/A
cg1325	cg1325	Conserved hypothetical protein	112.894	0.52	0.000112111	0.00108527	6.81883	#N/A	-0.93	#N/A	#N/A
cg3122	phnB1	Hypothetical protein, PhnB-like	68.8291	0.52	0.000550764	0.00408197	6.10495	#N/A	-0.93	#N/A	#N/A
cg3270	cg3270	Putative membrane protein, putative pseudogene (N-terminal fragment)	41.4143	0.53	0.003999	0.0211546	5.37206	#N/A	-0.93	#N/A	#N/A
cg0223	cg0223	Putative sugar/metabolite permease, MFS-type	146.871	0.52	6.92999e-05	0.000707906	7.1984	#N/A	-0.94	#N/A	#N/A
cg0607	cg0607	Putative secreted protein	961.984	0.52	4.58959e-08	1.0795e-06	9.90987	#N/A	-0.95	#N/A	#N/A
cg2557	cg2557	Putative secondary Na+/bile acid symporter, bile acid:Na+ symporter (BASS) family	273.771	0.52	2.01216e-06	3.42911e-05	8.09682	#N/A	-0.95	#N/A	#N/A
cg2183	cg2183	ABC-type putative dipeptide/oligopeptide transporter, permease subunit	697.406	0.52	2.80999e-05	0.000333218	9.44585	#N/A	-0.95	#N/A	#N/A
cg0025	cg0025	Putative integral membrane protein	131.489	0.52	3.91042e-05	0.000439883	7.0388	#N/A	-0.95	#N/A	#N/A
cg2939	cg2939	ABC-type putative dipeptide/oligopeptide transporter, ATPase subunit	51.2554	0.52	0.00243546	0.0140594	5.67963	#N/A	-0.95	#N/A	#N/A
cg2687	metB	Cystathionine gamma-synthase	3676.64	0.52	5.63732e-09	1.63712e-07	11.8442	#N/A	-0.96	#N/A	#N/A
cg0998	cg0998	Trypsin-like serine protease	615.641	0.51	6.24766e-07	1.16979e-05	9.26594	#N/A	-0.97	#N/A	#N/A
cg4019	cg4019		20686.2	0.51	5.73489e-08	1.32695e-06	14.3364	#N/A	-0.98	#N/A	#N/A
cg2676	cg2676	ABC-type putative dipeptide/oligopeptide transporter, permease subunit	380.883	0.5	2.47856e-09	7.42525e-08	8.5732	#N/A	-0.99	#N/A	#N/A
cg3107	adhA	Alcohol dehydrogenase	5829.54	0.5	1.00975e-09	3.50457e-08	12.5092	#N/A	-1	#N/A	#N/A
cg0963	cg0963	Hypothetical protein	925.794	1.28	0.0123891	0.0508792	9.85455	0.35	#N/A	#N/A	#N/A
cg0153	hde	Putative esterase/lipase	49.9365	0.57	0.0125005	0.051192	5.64202	-0.82	#N/A	#N/A	#N/A
cg1786	secG	Preprotein translocase, SecG subunit	1172.46	0.78	0.0125012	0.051192	10.1953	-0.36	#N/A	#N/A	#N/A
cg1856	cg1856	Putative Zn-dependent hydrolase	266.657	1.34	0.0126253	0.0516258	8.05884	0.42	#N/A	#N/A	#N/A
cg3198	glpK	Glycerol kinase	556.749	1.29	0.012672	0.0517426	9.12088	0.36	#N/A	#N/A	#N/A
cg2239	thiG	Thiamine biosynthesis protein, ThiG-like	1885.88	0.76	0.0127756	0.0520908	10.881	-0.39	#N/A	#N/A	#N/A
cg3400	'thiD2	Putative phosphomethylpyrimidine kinase, putative pseudogene (C-terminal fragment)	12.3291	0.28	0.0129228	0.0526157	3.62399	-1.85	#N/A	#N/A	#N/A
cg2592	cg2592	Hypothetical protein	329.51	0.76	0.012971	0.0527363	8.36418	-0.39	#N/A	#N/A	#N/A
cg3111	cg3111	Putative secreted protein	11.7047	0.33	0.0130044	0.0527968	3.54901	-1.61	#N/A	#N/A	#N/A
cg1159	cg1159	Putative secreted protein	188.36	0.71	0.0130838	0.0530435	7.55735	-0.49	#N/A	#N/A	#N/A
cg3202	farR	Transcriptional regulator, GntR-family	227.023	2.48	0.0131355	0.0531771	7.8267	1.31	#N/A	#N/A	#N/A
cg2378	mraZ	Putative MraZ protein	4419.17	1.31	0.0133919	0.0541384	12.1096	0.39	#N/A	#N/A	#N/A
cg3092	cg3092	Putative 2-polyprenylphenol hydroxylase or related flavodoxin oxidoreductase	400.259	1.3	0.0135455	0.0546816	8.64479	0.38	#N/A	#N/A	#N/A
cg2490	cg2490	Guanine-specific ribonuclease, secreted precursor	260.133	0.74	0.0139279	0.0561456	8.02311	-0.43	#N/A	#N/A	#N/A
cg2727	cg2727	Putative secreted protein	321.161	0.74	0.0140792	0.0566751	8.32715	-0.44	#N/A	#N/A	#N/A
cg0453	cg0453	Putative membrane protein	353.819	1.38	0.0141333	0.0568128	8.46687	0.47	#N/A	#N/A	#N/A
cg0248	cg0248	ABC-type putative polysaccharide transporter, ATPase subunit	127.454	0.7	0.0141824	0.0568493	6.99383	-0.51	#N/A	#N/A	#N/A
cg1821	cg1821	Conserved hypothetical protein	838.519	0.79	0.0141735	0.0568493	9.7117	-0.35	#N/A	#N/A	#N/A
cg0178	hrpB	ATP-dependent RNA helicase	304.896	1.37	0.0142383	0.0569932	8.25217	0.46	#N/A	#N/A	#N/A
cg2945	ispD	Putative 2-C-methyl-D-erythritol 4-phosphate cytidylyltransferase	705.023	1.29	0.0143271	0.0572681	9.46153	0.37	#N/A	#N/A	#N/A
cg2161	dapA	Dihydrodipicolinate synthase	4779.21	1.28	0.0144263	0.0575838	12.2226	0.36	#N/A	#N/A	#N/A
cg0592	cg0592	Putative acetate CoA-transferase	38.8473	1.82	0.0144685	0.0576715	5.27974	0.87	#N/A	#N/A	#N/A
cg1763	sufD	FeS cluster assembly protein, SufD-family	5351.74	0.79	0.0145167	0.0577827	12.3858	-0.34	#N/A	#N/A	#N/A
cg1745	cg1745	Conserved hypothetical protein	236.647	1.34	0.0146045	0.0579698	7.88659	0.42	#N/A	#N/A	#N/A
cg2722	cg2722	Hypothetical protein, contains ankyrin-repeat	198.789	1.41	0.0145903	0.0579698	7.6351	0.49	#N/A	#N/A	#N/A
cg2192	mqo	Malate:quinone oxidoreductase	2398.73	0.77	0.0146593	0.0581063	11.2281	-0.37	#N/A	#N/A	#N/A
cg1555	cg1555	DNA/RNA helicase, superfamily I	1028.48	1.26	0.0146936	0.0581612	10.0063	0.33	#N/A	#N/A	#N/A
cg2519	cg2519	Conserved hypothetical protein	434.137	1.31	0.0148354	0.058641	8.76201	0.39	#N/A	#N/A	#N/A
cg1780	pgl	6-Phosphogluconolactonase	249.413	0.74	0.0149158	0.0588769	7.9624	-0.44	#N/A	#N/A	#N/A
cg0193	pepO	Endopeptidase	1619.23	0.75	0.0149727	0.0589171	10.6611	-0.41	#N/A	#N/A	#N/A
cg0347	cg0347	Putative dehydratase, MaoC-family	38.5853	0.54	0.014988	0.0589171	5.26998	-0.89	#N/A	#N/A	#N/A
cg0634	rplO	50S ribosomal protein L15	6834.48	1.25	0.0149587	0.0589171	12.7386	0.32	#N/A	#N/A	#N/A
cg2529	treS	Trehalose synthase, maltose alpha-D-glucosyltransferase	969.843	0.76	0.0150415	0.0590455	9.92161	-0.39	#N/A	#N/A	#N/A
cg3374	cg3374	Putative NADH-dependent flavin oxidoreductase	536.014	0.76	0.0151306	0.0593138	9.06613	-0.39	#N/A	#N/A	#N/A
cg0994	rpmE	Putative 50S ribosomal protein L31	8485.15	1.22	0.0151531	0.0593202	13.0507	0.29	#N/A	#N/A	#N/A
cg2642	benK	Putative MFS-type benzoate permease	25.4978	2.07	0.0151755	0.0593262	4.6723	1.05	#N/A	#N/A	#N/A
cg0762	prpC2	2-Methylcitrate synthase, involved in propionate catabolism	661.58	0.1	0.0152392	0.0594933	9.36977	-3.26	#N/A	#N/A	#N/A
cg2586	proA	Glutamate-5-semialdehyde dehydrogenase	1976.03	0.8	0.0153132	0.0597006	10.9484	-0.31	#N/A	#N/A	#N/A
cg0210	cg0210	Putative transcriptional regulator, LacI-family	44.7464	0.54	0.0154213	0.0599902	5.4837	-0.9	#N/A	#N/A	#N/A
cg2165	cg2165	Putative secreted protein	161.772	1.38	0.0154297	0.0599902	7.33782	0.46	#N/A	#N/A	#N/A
cg0238	cg0238	FAD/FMN-containing dehydrogenase	2531.87	0.81	0.0155668	0.0604281	11.306	-0.31	#N/A	#N/A	#N/A
cg2566	cg2566	Putative secreted protein	108.538	1.46	0.0155847	0.0604281	6.76206	0.55	#N/A	#N/A	#N/A
cg0765	cg0765	Putative secreted protein	271.057	0.74	0.0159262	0.0616679	8.08245	-0.44	#N/A	#N/A	#N/A
cg0728	phr	Deoxyribodipyrimidine photo-lyase	450.014	0.77	0.0160587	0.0620967	8.81383	-0.38	#N/A	#N/A	#N/A
cg0458	deoC	Deoxyribose-phosphate aldolase	148.165	0.7	0.0161864	0.0625055	7.21106	-0.51	#N/A	#N/A	#N/A
cg2726	cg2726	Putative membrane protein	19.7701	2.34	0.0162342	0.0626051	4.30525	1.22	#N/A	#N/A	#N/A
cg0293	cg0293	Hypothetical protein	50.3798	1.69	0.0162972	0.0627629	5.65477	0.75	#N/A	#N/A	#N/A
cg0222	cg0222	Putative membrane protein	63.8999	0.57	0.0163648	0.0629379	5.99774	-0.81	#N/A	#N/A	#N/A
cg0709	cgtR7	Two-component system, transcriptional response regulator	547.81	1.31	0.016467	0.0632456	9.09753	0.39	#N/A	#N/A	#N/A
cg3315	cg3315	Putative transcriptional regulator, MarR-family	1483.79	0.81	0.0165056	0.0633084	10.5351	-0.31	#N/A	#N/A	#N/A
cg3090	cg3090	Conserved hypothetical protein	313.228	1.32	0.0165399	0.0633546	8.29107	0.4	#N/A	#N/A	#N/A
cg1231	chaA	Putative secondary Na+/Ca2+ antiporter, Ca2+:cation antiporter (CaCA) Family	973.912	1.26	0.0165843	0.0634395	9.92765	0.33	#N/A	#N/A	#N/A
cg1495	thiL	Thiamine-phosphate kinase	268.097	1.31	0.0167115	0.0638402	8.06661	0.39	#N/A	#N/A	#N/A
cg1317	cg1317	Conserved hypothetical protein	606.486	1.31	0.0167978	0.0640838	9.24433	0.39	#N/A	#N/A	#N/A
cg0780	cg0780	Membrane protein, ribonuclease BN-like family	383.796	1.29	0.0170591	0.0649935	8.5842	0.36	#N/A	#N/A	#N/A
cg0533	menE	O-Succinylbenzoic acid--CoA ligase	61.6099	0.63	0.0171402	0.0652153	5.94509	-0.67	#N/A	#N/A	#N/A
cg1074	cg1074	Conserved hypothetical protein	162.196	1.37	0.0172381	0.0655001	7.3416	0.45	#N/A	#N/A	#N/A
cg1753	cg1753	ABC-type transporter, ATPase subunit with duplicated ATPase domain	1709.71	1.27	0.0173031	0.0656596	10.7395	0.35	#N/A	#N/A	#N/A
cg1822	cg1822	Conserved hypothetical protein	467.473	0.78	0.0174911	0.0661965	8.86874	-0.36	#N/A	#N/A	#N/A
cg3351	nagI	Gentisate 1,2-dioxygenase	172.781	0.74	0.0174687	0.0661965	7.4328	-0.43	#N/A	#N/A	#N/A
cg3032	cg3032	Putative secreted protein	1125.55	0.8	0.0178131	0.0673255	10.1364	-0.32	#N/A	#N/A	#N/A
cg2755	cg2755	Conserved hypothetical protein	10.4446	0.36	0.0179248	0.0676578	3.38469	-1.47	#N/A	#N/A	#N/A
cg0262	modB	ABC-type putative molybdenum transporter, permease subunit	76.6782	1.56	0.018031	0.0679138	6.26074	0.64	#N/A	#N/A	#N/A
cg2083	dxs	1-Deoxy-D-xylulose 5-phosphate synthase	637.895	1.29	0.0180404	0.0679138	9.31718	0.36	#N/A	#N/A	#N/A
cg2965	cg2965	Putative transcriptional regulator, AraC-family	182.084	1.38	0.0181195	0.0681218	7.50846	0.46	#N/A	#N/A	#N/A
cg0182	tagA2	DNA-3-methyladenine glycosylase I	41.4728	0.58	0.0183422	0.0688316	5.37409	-0.79	#N/A	#N/A	#N/A
cg1449	cg1449	Conserved hypothetical protein	742.844	1.26	0.0183567	0.0688316	9.53692	0.33	#N/A	#N/A	#N/A
cg0616	fdhD	Putative formate dehydrogenase, FdhD-family	379.091	0.75	0.0184395	0.0690512	8.5664	-0.41	#N/A	#N/A	#N/A
cg3119	fpr2	Ferredoxin--NADP(+) reductase	6436.78	1.28	0.0185461	0.0693592	12.6521	0.36	#N/A	#N/A	#N/A
cg2544	cg2544	Putative transcriptional regulator, GntR-family	171.796	1.45	0.0186242	0.0695452	7.42455	0.53	#N/A	#N/A	#N/A
cg2589	cg2589	Predicted GTPase	1235.23	1.3	0.0186448	0.0695452	10.2706	0.37	#N/A	#N/A	#N/A
cg0408	cg0408	Putative membrane protein	99.7202	1.51	0.0188285	0.0701036	6.63981	0.6	#N/A	#N/A	#N/A
cg1874	cg1874	Putative membrane protein	206.65	0.74	0.018893	0.0701036	7.69104	-0.43	#N/A	#N/A	#N/A
cg2537	brnQ	Na+-coupled L-Ile uptake system	730.785	0.79	0.0188759	0.0701036	9.5133	-0.33	#N/A	#N/A	#N/A
cg2648	cg2648	Putative transcriptional regulator, ArsR-family	58.7949	0.61	0.0188574	0.0701036	5.87762	-0.72	#N/A	#N/A	#N/A
cg1669	cg1669	Putative secreted protein	678.023	1.26	0.0189565	0.0701565	9.40519	0.33	#N/A	#N/A	#N/A
cg3028	mrpF	Putative secondary Na+/H+ antiporter, monovalent cation:proton antiporter-3 (CPA3) family	188.581	0.73	0.0189505	0.0701565	7.55904	-0.45	#N/A	#N/A	#N/A
cg1615	rluA	16S rRNA uridine-516 pseudouridylate synthase or related pseudouridylate synthase	2089.35	1.24	0.0190651	0.0704667	11.0288	0.31	#N/A	#N/A	#N/A
cg0973	pgi	Glucose-6-phosphate isomerase	1002.95	0.79	0.0192215	0.0709463	9.97004	-0.34	#N/A	#N/A	#N/A
cg3163	cg3163	Putative acyltransferase	94.8956	1.52	0.0192447	0.0709463	6.56827	0.61	#N/A	#N/A	#N/A
cg2235	rplS	50S ribosomal protein L19	2318.67	1.28	0.0192915	0.0710268	11.1791	0.35	#N/A	#N/A	#N/A
cg1037	rpf2	RPF2 precursor, secreted protein	3075.47	0.8	0.0195387	0.0718437	11.5866	-0.33	#N/A	#N/A	#N/A
cg0999	cg0999	Putative molybdopterin biosynthesis protein	627.514	0.77	0.0196223	0.072058	9.2935	-0.38	#N/A	#N/A	#N/A
cg1636	cg1636	Putative secreted protein	395.328	0.75	0.0196875	0.0722045	8.62691	-0.42	#N/A	#N/A	#N/A
cg1157	fbp	Fructose-1,6-bisphosphatase	3486.1	1.25	0.0197233	0.0722411	11.7674	0.32	#N/A	#N/A	#N/A
cg2199	pbp	Putative penicillin-binding protein	462.688	0.76	0.0197483	0.0722411	8.8539	-0.39	#N/A	#N/A	#N/A
cg1703	cg1703	Putative FAD-dependent pyridine nucleotide-disulphide oxidoreductase	359.329	1.31	0.0200458	0.0732352	8.48916	0.39	#N/A	#N/A	#N/A
cg3245	cg3245	Putative multidrug efflux permease, MFS-type	59.8122	1.62	0.0201375	0.0734761	5.90237	0.69	#N/A	#N/A	#N/A
cg1017	metS	Methionyl-tRNA synthetase	1470.94	0.82	0.0201782	0.0735302	10.5225	-0.29	#N/A	#N/A	#N/A
cg1133	glyA	Serine hydroxymethyltransferase	3868.55	0.75	0.0202269	0.0736134	11.9176	-0.41	#N/A	#N/A	#N/A
cg1795	uvrC	Excinuclease subunit C	210.803	1.37	0.0205693	0.0747639	7.71975	0.46	#N/A	#N/A	#N/A
cg0596	rplD	50S ribosomal protein L4	8148.02	1.28	0.0207927	0.0752397	12.9922	0.35	#N/A	#N/A	#N/A
cg1254	cg1254	Putative membrane protein	318.96	1.31	0.0207841	0.0752397	8.31723	0.39	#N/A	#N/A	#N/A
cg3004	gabD1	Succinate-semialdehyde dehydrogenase (NAD(P)(+))	146.488	0.69	0.0208059	0.0752397	7.19464	-0.53	#N/A	#N/A	#N/A
cg3297	tnp19b(ISCg19a)	Transposase, putative pseudogene	38.2259	1.7	0.0207695	0.0752397	5.25648	0.77	#N/A	#N/A	#N/A
cg0304	cg0304	Putative membrane protein	189.812	1.35	0.0209138	0.0752725	7.56843	0.43	#N/A	#N/A	#N/A
cg0594	rplC	50S ribosomal protein L3	18609.3	1.25	0.0209725	0.0752725	14.1837	0.32	#N/A	#N/A	#N/A
cg1067	pth2	Peptidyl-tRNA hydrolase	238.927	1.33	0.0208421	0.0752725	7.90043	0.41	#N/A	#N/A	#N/A
cg1127	mca	Putative mycothiol S-conjugate amidase	1030.91	0.8	0.0209491	0.0752725	10.0097	-0.33	#N/A	#N/A	#N/A
cg2096	cg2096	Putative membrane protein	218.998	1.35	0.0209818	0.0752725	7.77478	0.44	#N/A	#N/A	#N/A
cg2145	cg2145	Conserved hypothetical protein	206.655	0.72	0.0209853	0.0752725	7.69108	-0.47	#N/A	#N/A	#N/A
cg2665	cg2665	Hypothetical protein	464.979	0.74	0.0210001	0.0752725	8.86102	-0.44	#N/A	#N/A	#N/A
cg0360	cg0360	Conserved hypothetical protein	241.961	1.31	0.0211295	0.0756364	7.91863	0.39	#N/A	#N/A	#N/A
cg2963	clpC	Putative ATP-dependent protease (heat shock protein)	5597.9	1.21	0.0211548	0.0756364	12.4507	0.28	#N/A	#N/A	#N/A
cg0258	moaE	Molybdopterin cofactor synthase, subunit 2	75.0383	1.51	0.0215123	0.0768182	6.22956	0.59	#N/A	#N/A	#N/A
cg0955	cg0955	Putative secreted protein	634.006	1.31	0.0216269	0.0771305	9.30835	0.39	#N/A	#N/A	#N/A
cg1649	pctD	ABC-type phosphate/phosphonate transporter, permease subunit (TC 3.A.1.9.1)	36.6355	1.7	0.0216814	0.0772282	5.19517	0.76	#N/A	#N/A	#N/A
cg1566	cg1566	Hypothetical protein	41.6119	0.59	0.021715	0.077251	5.37892	-0.77	#N/A	#N/A	#N/A
cg1386	fixA	Putative electron transfer flavoprotein, beta subunit	600.373	1.26	0.0218725	0.0777143	9.22971	0.34	#N/A	#N/A	#N/A
cg2808	tnp13a(ISCg13a)	Transposase	143.922	1.44	0.0219268	0.0778099	7.16914	0.53	#N/A	#N/A	#N/A
cg3173	cg3173	Conserved hypothetical protein	642.516	1.26	0.0220218	0.0780498	9.32759	0.33	#N/A	#N/A	#N/A
cg2215	cg2215	Putative membrane protein	457.283	0.76	0.0220632	0.0780995	8.83694	-0.4	#N/A	#N/A	#N/A
cg1356	cg1356	Putative rRNA or tRNA methylase	258.445	1.33	0.0221611	0.078264	8.01371	0.41	#N/A	#N/A	#N/A
cg3191	glfT	Putative glycosyltransferase	1062.58	0.81	0.0221647	0.078264	10.0533	-0.31	#N/A	#N/A	#N/A
cg0545	pitA	Putative phosphate/sulfate transporter, inorganic phosphate transporter (PiT) family	359.056	1.4	0.0222949	0.0786263	8.48806	0.48	#N/A	#N/A	#N/A
cg2318	cg2318	ABC-type putative iron(III) dicitrate transporter, substrate-binding lipoprotein	1475.31	0.72	0.0224035	0.0789114	10.5268	-0.47	#N/A	#N/A	#N/A
cg1152	seuB	FMNH2-dependent monooxygenase, involved in sulfonate ester degradation	19.3678	0.48	0.0224763	0.0790527	4.27559	-1.07	#N/A	#N/A	#N/A
cg1816	pyrB	Aspartate carbamoyltransferase catalytic chain	768.729	0.81	0.0224992	0.0790527	9.58633	-0.3	#N/A	#N/A	#N/A
cg3277	cg3277	Hypothetical protein, containing double-stranded beta-helix domain	180.871	1.42	0.0230948	0.0810454	7.49882	0.51	#N/A	#N/A	#N/A
cg2841	cg2841	Dihydrouridine synthase-like protein, contains TIM-barrel	259.021	1.38	0.0231639	0.0811878	8.01693	0.46	#N/A	#N/A	#N/A
cg0161	cg0161	Putative membrane protein	601.583	1.25	0.0233032	0.0815754	9.23262	0.32	#N/A	#N/A	#N/A
cg1443	cg1443	Acyl-CoA dehydrogenase family protein, putative pseudogene (C-terminal fragment)	21.4071	2.01	0.02369	0.0828277	4.42002	1.01	#N/A	#N/A	#N/A
cg0216	cg0216	Putative membrane protein	142.988	0.7	0.0237317	0.0828716	7.15975	-0.52	#N/A	#N/A	#N/A
cg0220	cg0220	Putative acetyltransferase, GNAT-family	54.665	0.62	0.0239248	0.0834436	5.77255	-0.7	#N/A	#N/A	#N/A
cg0353	nth	Putative endonuclease III	139.686	1.38	0.0240282	0.0837016	7.12604	0.47	#N/A	#N/A	#N/A
cg0928	cg0928	ABC-type putative iron-siderophore transporter, ATPase subunit	200.684	0.74	0.0242142	0.0842463	7.64878	-0.44	#N/A	#N/A	#N/A
cg0812	dtsR1	Acetyl/propionyl-CoA carboxylase, beta chain	8814.56	0.82	0.0242787	0.0842648	13.1057	-0.29	#N/A	#N/A	#N/A
cg1365	atpH	ATP synthase F1, delta subunit	8504.95	0.81	0.0242582	0.0842648	13.0541	-0.31	#N/A	#N/A	#N/A
cg0699	guaB2	IMP dehydrogenase	2552.38	0.81	0.0243397	0.0843736	11.3176	-0.3	#N/A	#N/A	#N/A
cg2125	uraA	Putative xanthine/uracil symporter, nucleobase:cation symporter-2 (NCS2) family	476.938	1.3	0.024504	0.0848397	8.89766	0.38	#N/A	#N/A	#N/A
cg0397	cg0397	Putative 5'-nucleotidase	53.6096	1.59	0.0245562	0.0849174	5.74442	0.66	#N/A	#N/A	#N/A
cg0923	cg0923	Putative membrane protein	71.3716	1.48	0.0246032	0.0849765	6.15728	0.57	#N/A	#N/A	#N/A
cg3148	'fepC'	ABC transporter, ATP-binding protein - pseudogene	47.3683	1.79	0.0247413	0.0853499	5.56585	0.84	#N/A	#N/A	#N/A
cg2461	tnp4a(ISCg4a)	Transposase	7.25719	0.23	0.0248306	0.0855543	2.85941	-2.11	#N/A	#N/A	#N/A
cg1282	cg1282	Conserved hypothetical protein	991.303	1.24	0.0248915	0.0856606	9.95318	0.32	#N/A	#N/A	#N/A
cg2341	cg2341	Putative Co/Zn/Cd cation transporter	298.051	0.76	0.025156	0.0864661	8.21941	-0.39	#N/A	#N/A	#N/A
cg2451	cg2451	Conserved hypothetical protein	481.501	0.74	0.0252317	0.0866219	8.91139	-0.44	#N/A	#N/A	#N/A
cg1686	cg1686	Putative transcriptional regulatory protein	188.908	0.75	0.0252666	0.0866369	7.56154	-0.41	#N/A	#N/A	#N/A
cg2214	cg2214	Putative Fe-S-cluster redox enzyme	1037.45	1.3	0.025601	0.0876781	10.0188	0.38	#N/A	#N/A	#N/A
cg2900	ddh	Diaminopimelate dehydrogenase	2072.82	0.82	0.0256684	0.0876978	11.0174	-0.29	#N/A	#N/A	#N/A
cg3166	cg3166	Putative glycosyltransferase	174.004	1.35	0.0256386	0.0876978	7.44298	0.43	#N/A	#N/A	#N/A
unknown locus tag	unknown locus tag		91929.2	1.29	0.0257302	0.0876983	16.4882	0.37	#N/A	#N/A	#N/A
cg2092	sigA	RNA polymerase sigma factor rpoD (Sigma-A)	4389.64	1.25	0.0257209	0.0876983	12.0999	0.32	#N/A	#N/A	#N/A
cg0021	cg0021	Hypothetical protein	67.7646	0.64	0.0257776	0.0877548	6.08246	-0.64	#N/A	#N/A	#N/A
cg1656	ndh	NADH dehydrogenase	3544.03	1.26	0.0258308	0.0878311	11.7912	0.33	#N/A	#N/A	#N/A
cg1239	cg1239	Putative oxidoreductase	110.338	0.7	0.0259452	0.0879047	6.78578	-0.52	#N/A	#N/A	#N/A
cg2253	rpsP	30S ribosomal protein S16	2738.41	1.25	0.0259442	0.0879047	11.4191	0.32	#N/A	#N/A	#N/A
cg2383	metF	5,10-Methylenetetrahydrofolate reductase (NAD(P)H)	575.918	0.78	0.0259361	0.0879047	9.16972	-0.35	#N/A	#N/A	#N/A
cg2530	treX	Putative trehalose synthase	445.06	0.76	0.0260455	0.0881397	8.79785	-0.4	#N/A	#N/A	#N/A
cg2999	cg2999	Putative ferredoxin reductase	434.402	1.38	0.026118	0.0882799	8.76289	0.46	#N/A	#N/A	#N/A
cg0110	lip2	Triacylglycerol lipase	25.42	0.51	0.0262242	0.0884291	4.66789	-0.98	#N/A	#N/A	#N/A
cg0593	rpsJ	30S ribosomal protein S10	14679	1.25	0.026198	0.0884291	13.8415	0.33	#N/A	#N/A	#N/A
cg0645	cytP	Putative cytochrome P450	32.7832	0.48	0.0264624	0.0891267	5.03488	-1.06	#N/A	#N/A	#N/A
cg2169	ribF	Riboflavin kinase / FMN adenylyltransferase	274.378	1.3	0.0266679	0.0897124	8.10002	0.38	#N/A	#N/A	#N/A
cg1862	apt	Adenine phosphoribosyltransferase	463.422	1.25	0.0267451	0.0898659	8.85618	0.33	#N/A	#N/A	#N/A
cg1040	cg1040	ABC-type transporter, ATPase subunit	589.774	1.25	0.026805	0.089961	9.20402	0.33	#N/A	#N/A	#N/A
cg0695	whiB3	Transcriptional regulator protein, WhiB-family	10.3567	2.59	0.0268796	0.0900906	3.3725	1.37	#N/A	#N/A	#N/A
cg3337	cg3337	Putative membrane protein	113.848	0.62	0.0269069	0.0900906	6.83097	-0.69	#N/A	#N/A	#N/A
cg3422	trxB	Thioredoxin reductase	1448.53	0.81	0.0269391	0.0900924	10.5004	-0.31	#N/A	#N/A	#N/A
cg0008	cg0008	putative esterase/lipase	167.104	0.73	0.0269864	0.0901446	7.3846	-0.46	#N/A	#N/A	#N/A
cg0317	cg0317	Putative transcriptional regulator, ArsR-family	86.6367	0.67	0.0270516	0.0901975	6.43691	-0.57	#N/A	#N/A	#N/A
cg2925	ptsS	Phosphotransferase system (PTS), sucrose-specific enzyme IIBCA component	11483.1	0.75	0.0270656	0.0901975	13.4872	-0.42	#N/A	#N/A	#N/A
cg2966	cg2966	Putative phenol 2-monooxygenase	88.3516	1.45	0.0271719	0.0904448	6.46518	0.54	#N/A	#N/A	#N/A
cg3040	cg3040	Putative epimerase	223.631	0.75	0.0272034	0.0904448	7.80498	-0.41	#N/A	#N/A	#N/A
cg4009	cg4009		77.2091	1.53	0.0273841	0.0909394	6.2707	0.62	#N/A	#N/A	#N/A
cg1145	fum	Fumarate hydratase	6703.53	0.82	0.0274995	0.0912164	12.7107	-0.29	#N/A	#N/A	#N/A
cg2731	uxaC	Glucuronate isomerase	83.9409	0.69	0.0277368	0.0918963	6.3913	-0.53	#N/A	#N/A	#N/A
cg0177	cg0177	Hypothetical protein	2062.9	0.73	0.0278873	0.0922581	11.0105	-0.45	#N/A	#N/A	#N/A
cg2781	nrdF	Ribonucleoside-diphosphate reductase	2108.21	0.81	0.0279108	0.0922581	11.0418	-0.31	#N/A	#N/A	#N/A
cg2238	thiS	Sulfur transfer protein involved in thiamine biosynthesis, ThiS-like	596.974	0.78	0.0280389	0.0925738	9.22152	-0.35	#N/A	#N/A	#N/A
cg2563	lcoP	osmoregulated betaine/ectoine uptake system	779.339	1.3	0.0282953	0.0933122	9.60611	0.38	#N/A	#N/A	#N/A
cg1121	cg1121	Permease, MFS-type	3213.18	0.79	0.0285266	0.0939662	11.6498	-0.34	#N/A	#N/A	#N/A
cg1025	cg1025	Hypothetical protein	4.94826	4.43	0.0287282	0.0945206	2.30692	2.15	#N/A	#N/A	#N/A
cg1023	tnp6b(ISCg6a)	Transposase	49.0545	1.57	0.0287754	0.0945666	5.61631	0.65	#N/A	#N/A	#N/A
cg0651	infA	Translation initiation factor IF-1	9423.38	1.2	0.0290085	0.0951132	13.202	0.26	#N/A	#N/A	#N/A
cg2976	cg2976	Conserved hypothetical protein	325.474	0.78	0.0290029	0.0951132	8.3464	-0.36	#N/A	#N/A	#N/A
cg0457	purU	Putative formyltetrahydrofolate deformylase	567.591	1.25	0.0291546	0.095167	9.14871	0.32	#N/A	#N/A	#N/A
cg0527	glyR	Transcriptional activator of glyA, ArsR-family	159.942	2.41	0.0291587	0.095167	7.32141	1.27	#N/A	#N/A	#N/A
cg2849	cg2849	Putative kinase related to diacylglycerol kinase	481.691	1.24	0.0291235	0.095167	8.91197	0.31	#N/A	#N/A	#N/A
cg2877	cg2877	Aminotransferase, AT class I	1609.9	0.81	0.0290957	0.095167	10.6528	-0.3	#N/A	#N/A	#N/A
cg1869	ruvB	Holliday junction resolvasome helicase subunit	317.087	1.3	0.0293698	0.0957464	8.30874	0.37	#N/A	#N/A	#N/A
cg2198	map2	Methionine aminopeptidase	659.635	0.8	0.0294952	0.0960448	9.36552	-0.33	#N/A	#N/A	#N/A
cg0965	folA	Dihydrofolate reductase	505.774	0.8	0.0297764	0.09685	8.98235	-0.32	#N/A	#N/A	#N/A
cg3424	cwlM	N-Acetylmuramoyl-L-alanine amidase	2864.75	0.82	0.0298359	0.0969327	11.4842	-0.28	#N/A	#N/A	#N/A
cg2956	cg2956	Putative secreted protein	164.046	1.35	0.0298839	0.096978	7.35796	0.44	#N/A	#N/A	#N/A
cg2240	thiF	Putative Dinucleotide-utilizing enzyme involved in thiamine biosynthesis	1028.89	0.78	0.0299683	0.0971409	10.0069	-0.36	#N/A	#N/A	#N/A
cg2117	ptsI	Phosphotransferase system (PTS), Enzyme I	6524.47	0.82	0.0300848	0.0974078	12.6716	-0.28	#N/A	#N/A	#N/A
cg0848	wbbL	Putative glycosyltransferase	299.716	0.74	0.0301518	0.0975137	8.22745	-0.43	#N/A	#N/A	#N/A
cg1870	ruvA	Holliday junction resolvasome DNA-binding subunit	284.179	1.27	0.0302736	0.0977966	8.15066	0.35	#N/A	#N/A	#N/A
cg0893	cg0893	Putative secreted protein, containing a PDZ-domain	199.193	1.32	0.0303631	0.0979742	7.63802	0.4	#N/A	#N/A	#N/A
cg1815	pyrC	Dihydroorotase	746.501	0.79	0.0304053	0.0979995	9.544	-0.33	#N/A	#N/A	#N/A
cg3389	cg3389	Predicted oxidoreductase	97.934	0.68	0.0305886	0.0984786	6.61374	-0.55	#N/A	#N/A	#N/A
cg0124	amn	AMP nucleosidase	629.696	0.81	0.0307475	0.0988783	9.29851	-0.31	#N/A	#N/A	#N/A
cg2425	cg2425	Putative permease	724.014	1.43	0.0309503	0.0994183	9.49987	0.51	#N/A	#N/A	#N/A
cg2564	cg2564	conserved hypothetical protein	7734.71	0.73	0.0310087	0.0994934	12.9171	-0.46	#N/A	#N/A	#N/A
cg2940	cg2940	ABC-type putative dipeptide/oligopeptide transporter, ATPase subunit	22.6613	0.53	0.0311414	0.0998069	4.50216	-0.9	#N/A	#N/A	#N/A
cg0246	cg0246	Glycosyl transferase	221.412	1.3	0.0312848	0.100154	7.79059	0.38	#N/A	#N/A	#N/A
cg2528	cg2528	Putative carboxylesterase, lipase-family	78.716	1.58	0.0317625	0.101569	6.29858	0.66	#N/A	#N/A	#N/A
cg2302	cg2302	Putative membrane protein	438.087	1.3	0.0319078	0.101919	8.77507	0.38	#N/A	#N/A	#N/A
cg2202	cg2202	ABC-type transporter, permease subunit	9.92083	0.39	0.032291	0.103027	3.31046	-1.37	#N/A	#N/A	#N/A
cg0700	guaB3	IMP dehydrogenase/GMP reductase	736.205	1.24	0.0324653	0.103467	9.52396	0.31	#N/A	#N/A	#N/A
cg1388	nifS1	Putative aminotransferase, AT class IV/cysteine desulfinase	934.243	1.25	0.0327469	0.104248	9.86765	0.32	#N/A	#N/A	#N/A
cg0905	psp2	Putative secreted protein	932.345	1.24	0.0328399	0.104427	9.86472	0.32	#N/A	#N/A	#N/A
cg0077	cg0077	Conserved hypothetical protein, VTC domain	34.1631	0.59	0.0329166	0.104554	5.09437	-0.76	#N/A	#N/A	#N/A
cg2993	cg2993	Conserved hypothetical protein	165.456	1.35	0.0331647	0.105225	7.37031	0.44	#N/A	#N/A	#N/A
cg0437	wzy	Putative membrane protein, involved in polysaccharide polymerization	898.421	1.22	0.0333548	0.105593	9.81125	0.29	#N/A	#N/A	#N/A
cg0606	cg0606	Putative membrane protein	94.1627	0.68	0.0333507	0.105593	6.55708	-0.56	#N/A	#N/A	#N/A
cg0352	cg0352	Putative secreted protein	122.969	1.4	0.0339595	0.107268	6.94215	0.49	#N/A	#N/A	#N/A
cg0683	cg0683	Putative permease	1980.29	0.82	0.0339482	0.107268	10.9515	-0.29	#N/A	#N/A	#N/A
cg0095	bioB	Biotin synthase	280.953	0.76	0.034172	0.107729	8.13419	-0.39	#N/A	#N/A	#N/A
cg3063	purA	Adenylosuccinate synthase	1272.63	1.24	0.0341811	0.107729	10.3136	0.32	#N/A	#N/A	#N/A
cg2222	rpsB	30S ribosomal protein S2	12364.8	1.2	0.0343514	0.108146	13.594	0.26	#N/A	#N/A	#N/A
cg0298	recR	DNA repair protein (RecF pathway)	302.438	1.33	0.034504	0.108506	8.2405	0.42	#N/A	#N/A	#N/A
cg0554	cg0554	Putative glycosyl transferase	274.277	1.28	0.0348685	0.109532	8.09949	0.35	#N/A	#N/A	#N/A
cg1384	cg1384	Putative NUDIX hydrolase	122.228	0.72	0.0350848	0.11009	6.93343	-0.46	#N/A	#N/A	#N/A
cg0244	cg0244	Putative membrane protein	180.442	0.74	0.0354513	0.110751	7.49539	-0.43	#N/A	#N/A	#N/A
cg0852	cg0852	Conserved hypothetical protein	132.109	1.42	0.0353979	0.110751	7.04559	0.5	#N/A	#N/A	#N/A
cg1348	cg1348	Putative membrane protein, containing a CBS domain	153.795	1.35	0.0353818	0.110751	7.26486	0.43	#N/A	#N/A	#N/A
cg1688	pafA	Pup ligase	981.953	0.81	0.0354178	0.110751	9.93951	-0.3	#N/A	#N/A	#N/A
cg0054	cg0054	Iron-chelator utilization protein	23.3282	0.46	0.0356219	0.111135	4.54401	-1.12	#N/A	#N/A	#N/A
cg2792	nadE	NAD(+) synthase (glutamine-hydrolyzing)	757.177	0.81	0.0356522	0.111135	9.56449	-0.3	#N/A	#N/A	#N/A
cg2734	pncA	Putative nicotinamidase/pyrazinamidase	523.916	0.81	0.0358607	0.111663	9.03319	-0.31	#N/A	#N/A	#N/A
cg2884	cg2884	Putative dipeptide/tripeptide:H+ transporter, proton-dependent oligopeptide transporter (POT) family	42.2808	0.58	0.035917	0.111716	5.40193	-0.79	#N/A	#N/A	#N/A
cg1343	narH	Respiratory nitrate reductase 2, beta chain	905.859	1.35	0.0361094	0.112192	9.82314	0.44	#N/A	#N/A	#N/A
cg0151	mag	Putative 3-methylpurine DNA glycosylase	71.554	0.67	0.0363882	0.112934	6.16096	-0.58	#N/A	#N/A	#N/A
cg1031	tnp6d(ISCg6c)	Transposase	42.5086	1.61	0.0364518	0.113009	5.40968	0.68	#N/A	#N/A	#N/A
cg3165	cg3165	Putative membrane protein	87.285	1.41	0.036685	0.113608	6.44766	0.5	#N/A	#N/A	#N/A
cg1227	cg1227	Putative membrane protein	2494.45	0.82	0.037089	0.114734	11.2845	-0.28	#N/A	#N/A	#N/A
cg1138	cg1138	Putative acetyltransferase, GNAT-family	380.696	0.78	0.0371512	0.114802	8.57249	-0.35	#N/A	#N/A	#N/A
cg1771	qor2	Putative NADPH:quinone reductase, zeta-crystallin	768.696	1.22	0.0373657	0.115339	9.58627	0.28	#N/A	#N/A	#N/A
cg0526	cg0526	Conserved hypothetical protein, UPF0076-family	7.63121	0.34	0.0376678	0.116146	2.93191	-1.56	#N/A	#N/A	#N/A
cg4027	cg4027		114.606	1.38	0.0378019	0.116433	6.84054	0.46	#N/A	#N/A	#N/A
cg3208	cg3208	Putative amidase	96.0418	1.4	0.0379857	0.116873	6.58559	0.48	#N/A	#N/A	#N/A
cg0071	cg0071	Metallo-beta-lactamase superfamily, RHOD domain	46.9318	0.63	0.038353	0.117641	5.55249	-0.66	#N/A	#N/A	#N/A
cg2955	mutY	A/G-specific adenine glycosylase	102.484	1.39	0.0383595	0.117641	6.67925	0.48	#N/A	#N/A	#N/A
cg3094	cg3094	Hypothetical protein	8.44708	0.36	0.0383465	0.117641	3.07845	-1.48	#N/A	#N/A	#N/A
cg0500	qsuR	transcriptional activator of qsuABCD genes, LysR-family	121.75	0.68	0.0384643	0.117709	6.92778	-0.55	#N/A	#N/A	#N/A
cg3131	cg3131	Acetylornithine deacetylase or related deacylase	617.435	1.3	0.0384437	0.117709	9.27014	0.37	#N/A	#N/A	#N/A
cg0064	cg0064	Conserved hypothetical protein, FHA dpmain	1159.55	0.81	0.0385844	0.11795	10.1793	-0.3	#N/A	#N/A	#N/A
cg0890	cg0890	Conserved hypothetical protein	29.975	1.7	0.0387133	0.118217	4.90569	0.76	#N/A	#N/A	#N/A
cg0136	cg0136	Putative membrane protein	65.4829	1.47	0.0389579	0.118709	6.03305	0.55	#N/A	#N/A	#N/A
cg4011	cg4011	Transposon Tn501 resolvase	36.6312	1.67	0.0389305	0.118709	5.195	0.74	#N/A	#N/A	#N/A
cg1447	cg1447	Putative secondary Co2+/Zn2+/Cd2+ efflux transporter, cation diffusion facilitator (CDF) family	267.888	1.29	0.0391797	0.119117	8.06549	0.37	#N/A	#N/A	#N/A
cg2597	rne	Putative ribonuclease E	865.265	1.22	0.0392156	0.119117	9.757	0.28	#N/A	#N/A	#N/A
cg3285	cgtR9	Two-component system, transcriptional response regulator	26.0248	1.8	0.0392174	0.119117	4.70182	0.85	#N/A	#N/A	#N/A
cg2667	cg2667	Hypothetical protein	95.7508	0.68	0.0394005	0.119546	6.58121	-0.55	#N/A	#N/A	#N/A
cg1743	cg1743	Conserved hypothetical protein	388.363	0.78	0.0396281	0.120108	8.60126	-0.37	#N/A	#N/A	#N/A
cg0237	cg0237	Putative oxidoreductase	583.614	0.82	0.0397069	0.120219	9.18887	-0.29	#N/A	#N/A	#N/A
cg2708	msiK1	ABC-type putative sugar transporter, ATPase subunit	3214.02	0.77	0.0398012	0.120376	11.6502	-0.38	#N/A	#N/A	#N/A
cg1451	serA	Phosphoglycerate dehydrogenase	3069.48	1.28	0.0400192	0.120907	11.5838	0.36	#N/A	#N/A	#N/A
cg1101	cg1101	ABC-type putative multidrug transporter, ATPase and permease subunit	200.038	1.3	0.040723	0.122903	7.64413	0.38	#N/A	#N/A	#N/A
cg0413	cmt1	Trehalose corynomycolyl transferase	7012.77	0.8	0.0408471	0.123147	12.7758	-0.33	#N/A	#N/A	#N/A
cg2340	cg2340	ABC-type putative amino acid transporter, substrate-binding lipoprotein	215.676	1.33	0.0410249	0.123552	7.75273	0.41	#N/A	#N/A	#N/A
cg2847	mshD	Putative 1-D-myo-inosityl-2-(L-cysteinyl)amido-2-deoxy-alpha-D- glucopyranoside N-acetyltransferase	535.007	0.8	0.0411186	0.123704	9.06341	-0.32	#N/A	#N/A	#N/A
cg0390	cg0390	Putative multidrug efflux permease, MFS-type	295.195	1.28	0.041654	0.12499	8.20552	0.36	#N/A	#N/A	#N/A
cg1112	cg1112	Septum formation initiator, secreted protein of the FtsB-family	847.855	1.2	0.0416279	0.12499	9.72767	0.27	#N/A	#N/A	#N/A
cg3419	cg3419	Putative MVF virulence factor MviN-homolog protein, multidrug/oligosaccharidyl-lipid/polysaccharide (MOP) flippase	397.94	0.8	0.041678	0.12499	8.63641	-0.31	#N/A	#N/A	#N/A
cg1341	narI	Respiratory nitrate reductase 2, gamma chain	444.446	1.3	0.0418204	0.125285	8.79586	0.38	#N/A	#N/A	#N/A
cg0618	fdhF	Putative formate dehydrogenase, FdhA-family alpha chain	2386.47	0.81	0.0422226	0.126357	11.2207	-0.3	#N/A	#N/A	#N/A
cg1187	tnp10a(ISCg10a)	Transposase, putative pseudogene	12.459	2.39	0.04228	0.126396	3.63912	1.26	#N/A	#N/A	#N/A
cg1176	cg1176	Putative short chain dehydrogenase	2.8987	0.13	0.0424473	0.12663	1.5354	-2.9	#N/A	#N/A	#N/A
cg1292	cg1292	Flavin-containing monooxygenase 3	13282.1	0.79	0.0424398	0.12663	13.6972	-0.35	#N/A	#N/A	#N/A
cg0718	crtYf	C50 carotenoid epsilon cyclase	112.834	1.39	0.0428431	0.12741	6.81806	0.47	#N/A	#N/A	#N/A
cg1877	cg1877	Lauroyl/myristoyl acyltransferase, lipid A biosynthesis	163.039	1.36	0.0427941	0.12741	7.34908	0.44	#N/A	#N/A	#N/A
cg2509	recO	DNA repair protein RecO	308.228	1.29	0.0428411	0.12741	8.26785	0.36	#N/A	#N/A	#N/A
cg3158	nagA2	Putative beta-glucosidase	100.447	1.38	0.0433032	0.128644	6.65029	0.46	#N/A	#N/A	#N/A
cg3243	cg3243	Conserved hypothetical protei, RecB-family nuclease	157.794	1.36	0.0434663	0.12886	7.3019	0.45	#N/A	#N/A	#N/A
cg3390	cg3390	Putative sugar phosphate isomerase/epimerase	33.8405	0.58	0.0434514	0.12886	5.08068	-0.78	#N/A	#N/A	#N/A
cg3177	pccB	Propionyl-CoA carboxylase	2334.45	0.84	0.043532	0.12892	11.1889	-0.25	#N/A	#N/A	#N/A
cg0121	cg0121	Putative multidrug efflux permease, MFS-type	95.9473	1.39	0.0437293	0.12937	6.58417	0.48	#N/A	#N/A	#N/A
cg3353	nagT	MFS-type gentisate permease	4.3317	0.25	0.0438565	0.129611	2.11493	-2.02	#N/A	#N/A	#N/A
cg2331	cg2331	Putative membrane protein	290.188	0.76	0.0440362	0.130007	8.18085	-0.39	#N/A	#N/A	#N/A
cg1540	cg1540	Putative secreted protein	193.621	0.76	0.0442939	0.130633	7.59709	-0.39	#N/A	#N/A	#N/A
cg1754	cg1754	Putative membrane protein	29.7153	0.58	0.045308	0.133485	4.89313	-0.8	#N/A	#N/A	#N/A
cg1153	seuC	Putative FMNH2-dependent monooxygenase	19.337	0.53	0.04565	0.134215	4.27329	-0.92	#N/A	#N/A	#N/A
cg2680	cg2680	Aminotransferase, AT class II	867.072	0.83	0.0456042	0.134215	9.76001	-0.27	#N/A	#N/A	#N/A
cg2594	rpmA	50S ribosomal protein L27	1949.48	1.25	0.0460009	0.135107	10.9289	0.32	#N/A	#N/A	#N/A
cg2854	tnp2c(ISCg2c)	Transposase	105.057	0.73	0.046254	0.13571	6.71503	-0.45	#N/A	#N/A	#N/A
cg1355	prfA	Peptide chain release factor 1 (RF-1)	1023.1	1.29	0.0464953	0.136198	9.99874	0.37	#N/A	#N/A	#N/A
cg1620	cg1620	SAM-dependent methyltransferase	136.324	1.32	0.0465159	0.136198	7.09089	0.4	#N/A	#N/A	#N/A
cg1267	cg1267	Beta-fructosidase (levanase/invertase)	1042.22	0.83	0.0465955	0.136291	10.0254	-0.28	#N/A	#N/A	#N/A
cg2106	cg2106	Conserved hypothetical protein	2235.72	0.82	0.0467642	0.136644	11.1265	-0.28	#N/A	#N/A	#N/A
cg2875	cg2875	Hypothetical protein	27909.7	0.8	0.0468344	0.136708	14.7685	-0.32	#N/A	#N/A	#N/A
cg3018	cg3018	Hypothetical protein	1472.86	0.8	0.0469154	0.136805	10.5244	-0.32	#N/A	#N/A	#N/A
cg0456	cg0456	Putative multidrug efflux permease, MFS-type	119.514	0.74	0.0469821	0.136859	6.90103	-0.44	#N/A	#N/A	#N/A
cg1351	moeA3	Molybdopterin biosynthesis protein MoeA	275.507	1.27	0.0473565	0.137668	8.10595	0.34	#N/A	#N/A	#N/A
cg1717	cg1717	Putative membrane protein	646.422	0.81	0.0473136	0.137668	9.33633	-0.31	#N/A	#N/A	#N/A
cg1537	ptsG	Phosphotransferase system (PTS), glucose-specific enzyme IIBCA component	7202.18	0.81	0.0474555	0.137815	12.8142	-0.3	#N/A	#N/A	#N/A
cg3413	azlC	Putative secondary branched-chain amino acid efflux transporter, branched chain amino acid exporter (LIV-E) family	130.713	0.73	0.047809	0.1387	7.03026	-0.45	#N/A	#N/A	#N/A
cg0261	moeA1	Molybdopterin cofactor synthesis protein, MoeA-family	152.321	1.32	0.0479487	0.138833	7.25097	0.4	#N/A	#N/A	#N/A
cg2479	cg2479	Hypothetical protein	55.4419	1.52	0.0479526	0.138833	5.7929	0.61	#N/A	#N/A	#N/A
cg1454	cg1454	ABC-type putative aliphatic sulfonates transporter, substrate-binding lipoprotein	296.574	1.28	0.0481051	0.139133	8.21225	0.36	#N/A	#N/A	#N/A
cg3328	mutM2	DNA-formamidopyrimidine glycosylase	133.228	1.34	0.0484939	0.140115	7.05775	0.42	#N/A	#N/A	#N/A
cg3049	fpr1	Ferredoxin--NADP(+) reductase	630.256	1.23	0.0486632	0.140462	9.29979	0.3	#N/A	#N/A	#N/A
cg0575	cg0575	Putative secreted protein	382.209	1.27	0.0488794	0.140943	8.57822	0.35	#N/A	#N/A	#N/A
cg4013	cg4013		96.3958	1.38	0.0495912	0.142555	6.5909	0.46	#N/A	#N/A	#N/A
cg1206	cg1206	Conserved hypothetical protein	401.969	1.28	0.0496389	0.142555	8.65094	0.35	#N/A	#N/A	#N/A
cg2163	dapB	Dihydrodipicolinate reductase	1913.33	1.22	0.049508	0.142555	10.9019	0.28	#N/A	#N/A	#N/A
cg2793	cg2793	Conserved hypothetical protein	669.34	1.31	0.0496016	0.142555	9.38659	0.39	#N/A	#N/A	#N/A
cg2286	cg2286	Putative membrane protein, putative carbohydrate phosphorylase	1.38619	0.07	0.0497523	0.142737	0.47113	-3.89	#N/A	#N/A	#N/A
cg1506	cg1506	Putative membrane protein	600.494	0.81	0.0500202	0.143073	9.23001	-0.31	#N/A	#N/A	#N/A
cg2073	cg2073	Conserved hypothetical protein, glycerate kinase	51.8053	1.52	0.0499632	0.143073	5.69503	0.61	#N/A	#N/A	#N/A
cg2637	benA	Putative benzoate 1,2-dioxygenase, alpha subunit	23.2659	0.56	0.0499825	0.143073	4.54015	-0.83	#N/A	#N/A	#N/A
cg3106	cg3106	Conserved hypothetical protein	277.719	0.79	0.0501115	0.14319	8.11748	-0.34	#N/A	#N/A	#N/A
cg2324	cg2324	Conserved hypothetical protein	413.753	0.8	0.0507533	0.144733	8.69263	-0.32	#N/A	#N/A	#N/A
cg2740	cg2740	Putative membrane protein	36.1065	1.63	0.0507398	0.144733	5.17419	0.7	#N/A	#N/A	#N/A
cg1776	tal	Transaldolase	1178.09	0.81	0.0509025	0.145014	10.2022	-0.3	#N/A	#N/A	#N/A
cg0757	cg0757	Conserved hypothetical protein	791.742	0.78	0.0511543	0.145324	9.62889	-0.37	#N/A	#N/A	#N/A
cg2500	cg2500	Putative transcriptional regulator, ArsR-family	879.033	1.78	0.0511647	0.145324	9.77977	0.83	#N/A	#N/A	#N/A
cg2848	cg2848	Putative secreted protein	187.202	1.31	0.0511584	0.145324	7.54845	0.39	#N/A	#N/A	#N/A
cg1069	gapX	Putative glyceraldehyde-3-phosphate dehydrogenase	2717.68	1.21	0.0515063	0.146148	11.4082	0.28	#N/A	#N/A	#N/A
cg0385	bglS'	Beta-glucosidase, putative pseudogene (N-terminal fragment)	91.9525	1.41	0.0516497	0.146203	6.52282	0.5	#N/A	#N/A	#N/A
cg2584	nadD	Nicotinate-nucleotide adenylyltransferase	183.188	0.74	0.0516477	0.146203	7.51718	-0.43	#N/A	#N/A	#N/A
cg3345	cg3345	Hypothetical protein	129.899	0.74	0.0516795	0.146203	7.02125	-0.44	#N/A	#N/A	#N/A
cg2629	pcaB	Putative 3-carboxy-cis,cis-muconate cycloisomerase	230.586	1.26	0.0517636	0.146295	7.84916	0.33	#N/A	#N/A	#N/A
cg1194	cg1194	Predicted nucleoside-diphosphate-sugar epimerase	30.1326	0.56	0.0520279	0.146896	4.91325	-0.85	#N/A	#N/A	#N/A
cg0564	rplA	50S ribosomal protein L1	4497.65	1.18	0.05223	0.147321	12.135	0.24	#N/A	#N/A	#N/A
cg2152	clgR	Transcriptional activator of Clp protease genes	1526.81	1.23	0.0522932	0.147353	10.5763	0.3	#N/A	#N/A	#N/A
cg1689	pup	prokaryotic ubiquitin-like protein	442.002	0.79	0.0524036	0.147518	8.78791	-0.33	#N/A	#N/A	#N/A
cg1827	aroB	3-Dehydroquinate synthase	375.906	0.8	0.0525429	0.147618	8.55423	-0.31	#N/A	#N/A	#N/A
cg3230	cg3230	Putative transcriptional regulator, HTH_3-family	98.2503	0.72	0.0525013	0.147618	6.61839	-0.47	#N/A	#N/A	#N/A
cg0906	cg0906	Hypothetical protein	459.979	1.26	0.0527765	0.148128	8.84542	0.33	#N/A	#N/A	#N/A
cg1370	cg1370	Conserved hypothetical protein	490.251	0.81	0.0529373	0.148141	8.93738	-0.31	#N/A	#N/A	#N/A
cg2317	cg2317	ABC-type putative iron(III) dicitrate transporter, permease subunit	187.244	1.32	0.0528922	0.148141	7.54878	0.4	#N/A	#N/A	#N/A
cg2645	clpP1	Endopeptidase Clp, proteolytic subunit	3278.45	1.19	0.052884	0.148141	11.6788	0.26	#N/A	#N/A	#N/A
cg1664	cg1664	Putative permease, sulfate permease (SulP) family	526.507	1.22	0.0531184	0.148502	9.04031	0.29	#N/A	#N/A	#N/A
cg1613	sseA2	Rhodanese-related sulfurtransferase	1069.1	1.27	0.0532206	0.148642	10.0622	0.35	#N/A	#N/A	#N/A
cg1207	cg1207	ABC-type transporter, ATPase subunit	379.937	1.24	0.0533722	0.148919	8.56962	0.31	#N/A	#N/A	#N/A
cg2797	cg2797	Conserved hypothetical protein	50.7033	0.67	0.0544252	0.151708	5.66401	-0.59	#N/A	#N/A	#N/A
cg3007	cg3007	P-loop containing Nucleoside Triphosphate Hydrolase	1572.54	1.21	0.0544808	0.151715	10.6189	0.27	#N/A	#N/A	#N/A
cg2292	lgt	Prolipoprotein diacylglyceryl transferase	216.213	1.29	0.0552501	0.153706	7.75631	0.37	#N/A	#N/A	#N/A
cg2217	frr	Ribosome recycling factor	1314.09	0.84	0.0553531	0.153754	10.3599	-0.25	#N/A	#N/A	#N/A
cg3103	cg3103	Conserved hypothetical protein	66.995	0.69	0.0553751	0.153754	6.06598	-0.54	#N/A	#N/A	#N/A
cg2587	cg2587	Phosphoglycerate dehydrogenase or related dehydrogenase	618.632	1.21	0.0558286	0.154862	9.27294	0.28	#N/A	#N/A	#N/A
cg0958	cg0958	Putative secreted protein	167.332	1.29	0.0561153	0.155203	7.38657	0.37	#N/A	#N/A	#N/A
cg2732	gntV	Gluconokinase	48.1224	1.71	0.0560221	0.155203	5.58864	0.78	#N/A	#N/A	#N/A
cg3248	cgtS11	Two-component system, sensory histidine kinase	205.503	0.77	0.0560808	0.155203	7.68302	-0.37	#N/A	#N/A	#N/A
cg0767	cg0767	Siderophore-interacting protein	13.3418	0.48	0.056183	0.15524	3.73788	-1.07	#N/A	#N/A	#N/A
cg3225	cg3225	Putative serine/threonine-specific protein phosphatase	94.2906	1.37	0.0563255	0.155482	6.55904	0.46	#N/A	#N/A	#N/A
cg4010	cg4010	putative LacI-type transcriptional regulator, putative pseudogene (5'-end)	23.9381	1.88	0.056496	0.155802	4.58123	0.91	#N/A	#N/A	#N/A
cg0274	cg0274	Putative oxidoreductase	19.2896	0.54	0.0566127	0.155973	4.26975	-0.89	#N/A	#N/A	#N/A
cg2729	cg2729	Putative transcriptional regulator, LacI-family, putative pseudogene (internal fragment)	23.3866	1.75	0.0568147	0.156378	4.54761	0.81	#N/A	#N/A	#N/A
cg1700	cg1700	Putative phosphatase/phosphohexomutase	800.338	0.83	0.0571596	0.157175	9.64447	-0.27	#N/A	#N/A	#N/A
cg3189	ubiA	Polyprenyltransferase, involved in decaprenol phosphoarabinose synthesis	456.338	0.79	0.0572682	0.157322	8.83396	-0.33	#N/A	#N/A	#N/A
cg1260	dapE	Succinyl-diaminopimelate desuccinylase	237.179	1.26	0.0576059	0.158097	7.88983	0.33	#N/A	#N/A	#N/A
cg0984	purH	bifunctional phosphoribosylaminoimidazolecarboxamide formyltransferase/IMP cyclohydrolase	851.762	1.24	0.0577021	0.158144	9.73431	0.31	#N/A	#N/A	#N/A
cg1433	cg1433	Conserved hypothetical protein	1685.19	1.22	0.0578734	0.158144	10.7187	0.29	#N/A	#N/A	#N/A
cg1579	cg1579	Putative secreted protein	1490.45	0.84	0.0579564	0.158144	10.5415	-0.25	#N/A	#N/A	#N/A
cg2374	murE	UDP-N-acetylmuramoylalanyl-D-glutamate--2,6- diaminopimelate ligase	976.596	0.84	0.0577595	0.158144	9.93162	-0.26	#N/A	#N/A	#N/A
cg3376	cg3376	Conserved hypothetical protein	19.2826	0.55	0.0578673	0.158144	4.26923	-0.86	#N/A	#N/A	#N/A
cg3429	cg3429	Putative 60 KD inner membrane protein, SpoIIIJ homolog, cytochrome oxidase biogenesis (Oxa1) family	1853.06	0.82	0.0579102	0.158144	10.8557	-0.29	#N/A	#N/A	#N/A
cg2990	speE	Putative spermidine synthase with a transmembrane domain	114.133	1.33	0.0583743	0.159131	6.83457	0.41	#N/A	#N/A	#N/A
cg1691	mpa	ATPase, AAA+-class, putative proteasome subunit	851.061	0.84	0.0585851	0.159553	9.73312	-0.25	#N/A	#N/A	#N/A
cg1397	trmU	tRNA (5-methylaminomethyl-2-thiouridylate)-methyltransferase	893.387	0.82	0.0589913	0.160506	9.80314	-0.28	#N/A	#N/A	#N/A
cg1028	cg1028	Putative restriction-modification system methylase	204.102	1.31	0.0590811	0.160597	7.67315	0.39	#N/A	#N/A	#N/A
cg3298	tnp19a(ISCg19a)	Transposase, putative pseudogene	33.3867	1.57	0.0593614	0.161205	5.0612	0.65	#N/A	#N/A	#N/A
cg3147	'bglY'	6-Phospho-beta-glucosidase, putative pseudogene (N-terminal fragment)	131.169	1.32	0.0598248	0.162308	7.03529	0.4	#N/A	#N/A	#N/A
cg2944	ispF	Putative 2-C-methyl-D-erythritol 2,4-cyclodiphosphate synthase	230.183	1.26	0.0599946	0.162614	7.84664	0.34	#N/A	#N/A	#N/A
cg2218	pyrH	Uridylate kinase	910.894	0.82	0.060301	0.163289	9.83114	-0.28	#N/A	#N/A	#N/A
cg0411	cg0411	Putative membrane protein	84.2609	1.42	0.0604082	0.163424	6.39679	0.51	#N/A	#N/A	#N/A
cg2156	cg2156	Hypothetical protein	10.0223	0.44	0.0611015	0.165142	3.32514	-1.18	#N/A	#N/A	#N/A
cg2266	cg2266	Putative acylphosphatase	95.9377	0.7	0.0614664	0.165971	6.58403	-0.51	#N/A	#N/A	#N/A
cg0952	cg0952	Putative integral membrane protein	1230.43	0.81	0.0617971	0.166706	10.2649	-0.3	#N/A	#N/A	#N/A
cg1320	lipP	Conserved putative membrane protein	37.5728	0.62	0.0620939	0.167348	5.23162	-0.69	#N/A	#N/A	#N/A
cg1408	cg1408	Putative membrane protein	448.548	0.82	0.0622233	0.167423	8.80912	-0.29	#N/A	#N/A	#N/A
cg2885	bioA	Adenosylmethionine--8-amino-7-oxononanoate transaminase, AT class II	19.6574	0.55	0.0622393	0.167423	4.297	-0.86	#N/A	#N/A	#N/A
cg0996	cgtR2	Two-component system, transcriptional response regulator	487.437	1.21	0.0624788	0.167592	8.92907	0.27	#N/A	#N/A	#N/A
cg3234	cg3234	Putative metal-dependent amidase/aminoacylase/carboxypeptidase	150.345	1.31	0.0624517	0.167592	7.23213	0.39	#N/A	#N/A	#N/A
cg3336	gntK	Gluconokinase	107.847	0.76	0.0623612	0.167592	6.75284	-0.4	#N/A	#N/A	#N/A
cg0581	rpsL	30S ribosomal protein S12	5171.31	1.19	0.0625955	0.167747	12.3363	0.25	#N/A	#N/A	#N/A
cg1848	cg1848	Putative N5,N10-methylene tetrahydromethanopterin reductase or related flavin-dependent reductase	86.5619	0.73	0.0628132	0.168171	6.43566	-0.45	#N/A	#N/A	#N/A
cg3042	cg3042	ABC-type putative multidrug transporter, ATPase subunit	380.674	0.82	0.0629226	0.168306	8.57241	-0.28	#N/A	#N/A	#N/A
cg3118	cysI	Ferredoxin-sulfite reductase	6554.97	1.28	0.0641221	0.171354	12.6784	0.36	#N/A	#N/A	#N/A
cg1542	cg1542	Putative membrane protein	19.8957	0.56	0.0654385	0.174633	4.31438	-0.85	#N/A	#N/A	#N/A
cg1740	cg1740	Putative nucleoside-diphosphate-sugar epimerase	947.21	0.84	0.0654722	0.174633	9.88754	-0.25	#N/A	#N/A	#N/A
cg1638	cg1638	Conserved hypothetical protein	154.672	1.39	0.0655541	0.174688	7.27307	0.48	#N/A	#N/A	#N/A
cg0576	rpoB	DNA-directed RNA polymerase, beta chain	14467.6	1.18	0.0656634	0.174816	13.8205	0.24	#N/A	#N/A	#N/A
cg2403	qcrB	Cytochrome b	12232.3	0.84	0.0660277	0.175621	13.5784	-0.26	#N/A	#N/A	#N/A
cg3269	cg3269	Putative membrane protein, putative pseudogene	55.8013	0.66	0.0661782	0.175857	5.80223	-0.61	#N/A	#N/A	#N/A
cg1497	cg1497	Putative kinase, related to dihydroxyacetone kinase	277.755	1.24	0.0665274	0.17662	8.11767	0.31	#N/A	#N/A	#N/A
cg2499	glyS	Glycine--tRNA ligase	2549.19	1.19	0.0667982	0.177174	11.3158	0.25	#N/A	#N/A	#N/A
cg3417	cg3417	Putative (Di)nucleoside polyphosphate hydrolase	829.478	1.26	0.0669638	0.177448	9.69606	0.33	#N/A	#N/A	#N/A
cg1156	ssuD2	FMNH2-dependent aliphatic sulfonate monooxygenase	52.3134	0.68	0.0670515	0.177515	5.70911	-0.56	#N/A	#N/A	#N/A
cg0092	cg0092	Putative membrane protein	169.272	0.77	0.0677222	0.179124	7.4032	-0.37	#N/A	#N/A	#N/A
cg0933	cg0933	DNA/RNA helicase, superfamily II	762.397	1.25	0.0678275	0.179236	9.5744	0.32	#N/A	#N/A	#N/A
cg3130	cg3130	Putative multidrug efflux permease, MFS-type	92.9762	0.74	0.0685816	0.181061	6.53879	-0.44	#N/A	#N/A	#N/A
cg0337	whiB4	Putative transcriptional regulator, WhiB-family	1514.76	0.81	0.0688909	0.181708	10.5649	-0.31	#N/A	#N/A	#N/A
cg1277	cg1277	Conserved putative membrane protein	1168.21	0.81	0.0696549	0.183384	10.1901	-0.3	#N/A	#N/A	#N/A
cg2868	nuc	Putative extracellular nuclease	128.82	1.33	0.0696013	0.183384	7.00921	0.41	#N/A	#N/A	#N/A
cg2206	ispG	4-hydroxy-3-methylbut-2-en-1-yl diphosphate synthase	1734.9	0.84	0.0697392	0.183436	10.7606	-0.25	#N/A	#N/A	#N/A
cg0096	cg0096	Conserved hypothetical protein	56.3176	0.69	0.0702509	0.184083	5.81551	-0.53	#N/A	#N/A	#N/A
cg0701	cg0701	Putative secondary drug/metabolite transporter, drug/metabolite transporter (DMT) superfamily	23.9089	1.67	0.0701373	0.184083	4.57948	0.74	#N/A	#N/A	#N/A
cg1151	seuA	FMNH2-dependent monooxygenase, involved in sulfonate ester degradation	28.4874	0.61	0.0702375	0.184083	4.83225	-0.72	#N/A	#N/A	#N/A
cg2692	cg2692	Putative thioesterase	228.92	0.8	0.0703087	0.184083	7.8387	-0.32	#N/A	#N/A	#N/A
cg3295	cg3295	Putative Cd2+ transporting P-type ATPase	13.6801	0.5	0.0702967	0.184083	3.77401	-1	#N/A	#N/A	#N/A
cg1769	ctaA	Cytochrome oxidase assembly protein	370.711	1.22	0.0704633	0.184319	8.53415	0.29	#N/A	#N/A	#N/A
cg1607	cg1607	Putative NTP pyrophosphohydrolase	241.916	0.79	0.0713874	0.186393	7.91836	-0.34	#N/A	#N/A	#N/A
cg2921	cg2921	Putative metabolite permease, MFS-type	14.9316	1.93	0.0713292	0.186393	3.90029	0.95	#N/A	#N/A	#N/A
cg2247	cg2247	Hypothetical protein	546.217	0.84	0.0714807	0.186466	9.09333	-0.26	#N/A	#N/A	#N/A
cg2131	cg2131	Hypothetical protein	134.421	1.34	0.0716729	0.186641	7.07062	0.42	#N/A	#N/A	#N/A
cg2496	cg2496	Putative secreted protein	867.387	0.82	0.0716789	0.186641	9.76053	-0.29	#N/A	#N/A	#N/A
cg1118	cg1118	Pyrimidine reductase, riboflavin biosynthesis	107.665	1.33	0.0720481	0.18743	6.7504	0.41	#N/A	#N/A	#N/A
cg2738	ppt1	Holo-[acyl-carrier-protein] synthase	57.3458	0.67	0.0722038	0.187664	5.84161	-0.57	#N/A	#N/A	#N/A
cg1501	coaD	Pantetheine-phosphate adenylyltransferase	593.678	0.84	0.0724613	0.188024	9.21354	-0.25	#N/A	#N/A	#N/A
cg2277	cg2277	ABC-type multidrug/protein/lipid transporter, permease subunit and ATPase subunit	297.307	1.24	0.0724746	0.188024	8.21581	0.31	#N/A	#N/A	#N/A
cg0542	cg0542	Hypothetical protein	83.472	1.39	0.0726531	0.188316	6.38322	0.47	#N/A	#N/A	#N/A
cg3432	rpmH	50S ribosomal protein L34	3900.59	1.21	0.0727632	0.188429	11.9295	0.28	#N/A	#N/A	#N/A
cg0835	tusK	ABC-type trehalose transporter, substrate-binding lipoprotein	291.734	1.26	0.0729793	0.188817	8.18851	0.33	#N/A	#N/A	#N/A
cg1284	lipT	Putative carboxylesterase, type B	514.276	0.83	0.0738494	0.190895	9.0064	-0.28	#N/A	#N/A	#N/A
cg0976	pcrA	Putative ATP-dependent DNA helicase	696.171	0.85	0.0739667	0.191025	9.4433	-0.24	#N/A	#N/A	#N/A
cg2775	cg2775	Hypothetical protein	152.734	1.28	0.074111	0.191224	7.25488	0.36	#N/A	#N/A	#N/A
cg2759	tnp15b(ISCg15b)	Transposase	42.0728	1.48	0.0742498	0.191408	5.39482	0.56	#N/A	#N/A	#N/A
cg2437	thrC	Threonine synthase	1727.92	1.2	0.0745537	0.191844	10.7548	0.26	#N/A	#N/A	#N/A
cg2618	vanK	MFS-type vanillate permease	290.283	1.22	0.0745353	0.191844	8.18132	0.29	#N/A	#N/A	#N/A
cg0172	panD	Aspartate 1-decarboxylase	164.341	1.29	0.0747258	0.19194	7.36055	0.37	#N/A	#N/A	#N/A
cg2234	cg2234	ABC-type putative iron(III) dicitrate transporter, substrate-binding lipoprotein	16.0011	0.52	0.0747257	0.19194	4.0001	-0.94	#N/A	#N/A	#N/A
cg1448	cg1448	Conserved hypothetical protein	1214.63	1.2	0.0748634	0.19212	10.2463	0.26	#N/A	#N/A	#N/A
cg2314	cg2314	Putative transcriptional regulator, LacI-family	101.943	0.74	0.0749487	0.192166	6.67162	-0.44	#N/A	#N/A	#N/A
cg2843	pstB	ABC-type putative phosphate transporter, ATPase subunit (TC 3.A.1.7.1)	191.118	1.95	0.0752408	0.192741	7.57832	0.96	#N/A	#N/A	#N/A
cg1193	cg1193	Conserved hypothetical protein, putative carboxymuconolactone decarboxylase	12.4475	0.48	0.0755201	0.192862	3.63778	-1.06	#N/A	#N/A	#N/A
cg1883	cg1883	Putative secreted protein	1039.25	1.18	0.0754432	0.192862	10.0213	0.24	#N/A	#N/A	#N/A
cg2498	cg2498	putative membrane protein	463.743	1.2	0.0755592	0.192862	8.85718	0.27	#N/A	#N/A	#N/A
cg3428	gidB	Glucose-inhibited division protein B	319.652	1.24	0.0753592	0.192862	8.32036	0.32	#N/A	#N/A	#N/A
cg2399	glk	Glucokinase	251.429	1.23	0.0764889	0.19506	7.97401	0.3	#N/A	#N/A	#N/A
cg0803	thtR	Thiosulfate sulfurtransferase	541.888	0.84	0.0767558	0.195566	9.08185	-0.26	#N/A	#N/A	#N/A
cg0832	tusF	ABC-type trehalose transporter, permease subunit	575.498	0.83	0.0770831	0.196049	9.16867	-0.27	#N/A	#N/A	#N/A
cg2746	cg2746	Putative transcriptional regulator	90.4647	1.36	0.0770672	0.196049	6.49928	0.45	#N/A	#N/A	#N/A
cg1733	cg1733	Conserved hypothetical protein	149.282	0.78	0.0772861	0.196389	7.22189	-0.36	#N/A	#N/A	#N/A
cg1328	cg1328	Putative heavy-metal ion transporting P-type ATPase	167.723	0.79	0.0776029	0.196668	7.38994	-0.34	#N/A	#N/A	#N/A
cg1706	cg1706	Putative arsenate reductase (arsenical pump modifier)	140.774	0.76	0.0774685	0.196668	7.13723	-0.41	#N/A	#N/A	#N/A
cg2368	murC	UDP-N-acetylmuramate--alanine ligase	876.362	0.85	0.0775885	0.196668	9.77538	-0.24	#N/A	#N/A	#N/A
cg0648	adk	Adenylate kinase	1294.63	1.17	0.0789301	0.199536	10.3383	0.23	#N/A	#N/A	#N/A
cg0807	cg0807	Conserved hypothetical protein	470.06	0.81	0.079005	0.199536	8.8767	-0.31	#N/A	#N/A	#N/A
cg1798	ribA	Putative GTP cyclohydrolase II/3,4-dihydroxy-2-butanone-4-phosphatesynthase	708.103	0.84	0.0788468	0.199536	9.46782	-0.26	#N/A	#N/A	#N/A
cg2536	aecD	betaC-S lyase, AT class I	964.765	0.84	0.0790464	0.199536	9.91403	-0.26	#N/A	#N/A	#N/A
cg3095	cg3095	Conserved hypothetical protein	92.7433	1.32	0.0790853	0.199536	6.53517	0.4	#N/A	#N/A	#N/A
cg0932	cg0932	Putative membrane protein	729.331	0.82	0.0791606	0.199549	9.51043	-0.29	#N/A	#N/A	#N/A
cg0895	cg0895	Conserved hypothetical protein	348.427	1.25	0.0792435	0.199581	8.44471	0.32	#N/A	#N/A	#N/A
cg0307	asd	Aspartate-semialdehyde dehydrogenase	3834.16	1.2	0.0793665	0.199714	11.9047	0.27	#N/A	#N/A	#N/A
cg0789	amiA	Putative N-acyl-L-amino acid amidohydrolase	469.27	1.21	0.0795594	0.199847	8.87427	0.28	#N/A	#N/A	#N/A
cg3313	mrcB	Putative membrane carboxypeptidase	818.922	1.19	0.0795559	0.199847	9.67758	0.25	#N/A	#N/A	#N/A
cg1144	cg1144	Hypothetical protein	1072.16	1.19	0.0798253	0.200338	10.0663	0.25	#N/A	#N/A	#N/A
cg0997	cgtS2	Two-component system, sensory histidine kinase	418.285	1.22	0.0801357	0.200939	8.70834	0.28	#N/A	#N/A	#N/A
cg1373	cg1373	Putative glyoxalase	1105.11	1.2	0.0807355	0.202087	10.11	0.26	#N/A	#N/A	#N/A
cg2306	cg2306	Conserved hypothetical protein	635.495	1.21	0.0806831	0.202087	9.31174	0.28	#N/A	#N/A	#N/A
cg1585	argR	Transcriptional repressor of arginine biosynthesis, ArgR-family	269.784	0.76	0.0809984	0.202567	8.07566	-0.39	#N/A	#N/A	#N/A
cg2601	cg2601	Pirin-related protein, putative pseudogen (C-terminal fragment)	86.2607	1.36	0.08107	0.202568	6.43063	0.44	#N/A	#N/A	#N/A
cg2517	hemN	Coproporphyrinogen oxidase	189.649	1.25	0.0812593	0.202863	7.56719	0.32	#N/A	#N/A	#N/A
cg1247	cg1247	Putative secreted protein	8290.04	0.82	0.0819416	0.204387	13.0172	-0.28	#N/A	#N/A	#N/A
cg1702	cg1702	Hypothetical protein	68.936	0.71	0.082305	0.205041	6.10719	-0.49	#N/A	#N/A	#N/A
cg3069	cg3069	Conserved hypothetical protein	664.93	1.24	0.0823478	0.205041	9.37706	0.31	#N/A	#N/A	#N/A
cg0672	cg0672	Conserved hypothetical protein	22.6983	0.6	0.0825776	0.205433	4.50451	-0.74	#N/A	#N/A	#N/A
cg0041	cg0041	ABC-type putative manganese/zinc transporter, substrate-binding lipoprotein	18.948	1.82	0.0827505	0.205684	4.24397	0.86	#N/A	#N/A	#N/A
cg2889	cg2889	Putative transcriptional regulator, MerR family	100.571	0.76	0.0829627	0.206031	6.65207	-0.39	#N/A	#N/A	#N/A
cg2388	pknL	Putative serine/threonine protein kinase	681.191	0.85	0.0844299	0.209492	9.41191	-0.24	#N/A	#N/A	#N/A
cg2477	cg2477	Conserved hypothetical protein	19214.6	0.85	0.0852104	0.211245	14.2299	-0.24	#N/A	#N/A	#N/A
cg2791	rpmJ	50S ribosomal protein L36	1265.95	1.24	0.085563	0.211934	10.306	0.31	#N/A	#N/A	#N/A
cg1547	uriR	Transcriptional regulator of the uriR operon	51.954	0.69	0.0859597	0.212732	5.69916	-0.54	#N/A	#N/A	#N/A
cg0916	smpB	SsrA-binding protein	586.885	1.19	0.0863073	0.213278	9.19693	0.26	#N/A	#N/A	#N/A
cg1569	ugpE	ABC-type sn-glycerol-3-phosphate transporter, permease subunit (TC 3.A.1.1.3)	21.4583	0.58	0.0863303	0.213278	4.42346	-0.79	#N/A	#N/A	#N/A
cg0951	accDA	Acetyl-CoA carboxylase carboxyl transferase	555.931	0.83	0.0865873	0.213727	9.11876	-0.27	#N/A	#N/A	#N/A
cg0416	cg0416	Putative secreted protein, carrying a eukaryotic domain	1204.75	1.18	0.0867154	0.213858	10.2345	0.23	#N/A	#N/A	#N/A
cg1019	cg1019	Conserved hypothetical protein, probably metal-dependent hydrolase	30.1607	0.63	0.086853	0.214012	4.9146	-0.67	#N/A	#N/A	#N/A
cg0833	cg0833	Conserved hypothetical protein	237.536	0.8	0.087033	0.21427	7.892	-0.33	#N/A	#N/A	#N/A
cg0053	cg0053	ABC-type putative iron-siderophore transporter, ATPase subunit	21.1787	0.57	0.0874367	0.214969	4.40454	-0.8	#N/A	#N/A	#N/A
cg2237	thiO	Putative D-amino acid dehydrogenase, small subunit	2520.07	0.87	0.0874681	0.214969	11.2992	-0.21	#N/A	#N/A	#N/A
cg0915	ftsX	Putative cell division protein, FtsX-family	214.809	0.8	0.0880719	0.216266	7.74691	-0.33	#N/A	#N/A	#N/A
cg0417	capD	Putative dTDP-glucose 4,6-dehydratase, transmembrane protein	1417.16	1.18	0.0882004	0.216395	10.4688	0.24	#N/A	#N/A	#N/A
cg1068	cg1068	Putative oxidoreductase	292.193	0.81	0.088971	0.217752	8.19078	-0.31	#N/A	#N/A	#N/A
cg1603	cg1603	Conserved putative membrane protein	850.381	1.17	0.0889831	0.217752	9.73197	0.23	#N/A	#N/A	#N/A
cg2981	folX	Dihydroneopterin aldolase	267.621	0.8	0.0889773	0.217752	8.06405	-0.32	#N/A	#N/A	#N/A
cg0313	lrp	Leucine-responsive transcriptional activator, AsnC-family	27.9744	1.59	0.0896023	0.218703	4.80604	0.67	#N/A	#N/A	#N/A
cg1671	cg1671	Putative membrane-associated GTPase	3325.14	0.84	0.0894893	0.218703	11.6992	-0.25	#N/A	#N/A	#N/A
cg2424	cg2424	Putative conserved membrane protein	933.755	1.19	0.089532	0.218703	9.8669	0.25	#N/A	#N/A	#N/A
cg0401	rmlA1	Glucose-1-phosphate thymidylyltransferase	185.911	0.79	0.090111	0.219478	7.53847	-0.34	#N/A	#N/A	#N/A
cg1018	cg1018	Putative ATP-dependent DNA helicase	968.803	0.85	0.0901509	0.219478	9.92006	-0.23	#N/A	#N/A	#N/A
cg1830	cg1830	Putative signal peptidase, membrane protein, cleaves prepilin-like proteins	27.4979	0.6	0.090148	0.219478	4.78125	-0.73	#N/A	#N/A	#N/A
cg0174	cg0174	Conserved putative membrane protein	31.2029	0.66	0.0908911	0.220525	4.96361	-0.61	#N/A	#N/A	#N/A
cg1228	cg1228	ABC-type putative cobalt transporter, ATPase subunit	4045.87	0.84	0.0907589	0.220525	11.9822	-0.25	#N/A	#N/A	#N/A
cg1549	cg1549	Hypothetical protein	103.972	0.77	0.0907646	0.220525	6.70005	-0.37	#N/A	#N/A	#N/A
cg2091	ppgK	Polyphosphate glucokinase	1512.2	0.86	0.0908259	0.220525	10.5624	-0.22	#N/A	#N/A	#N/A
cg1459	cg1459	Putative SAM-dependent methyltransferase	506.531	1.19	0.0915708	0.221985	8.98451	0.25	#N/A	#N/A	#N/A
cg0993	cg0993	Putative transcriptional regulator, ArsR-family	24.6241	1.59	0.091649	0.221985	4.622	0.67	#N/A	#N/A	#N/A
cg2121	ptsH	Phosphotransferase system (PTS), phosphocarrier protein HPr	3465.18	0.87	0.0922096	0.223153	11.7587	-0.2	#N/A	#N/A	#N/A
cg0486	cg0486	ABC-type transporter, ATPase and permease subunit	1044.04	0.84	0.0932983	0.225426	10.028	-0.25	#N/A	#N/A	#N/A
cg2994	cg2994	Putative secreted or membrane protein	331.043	1.22	0.0933072	0.225426	8.37088	0.29	#N/A	#N/A	#N/A
cg3073	sseA1	Thiosulfate sulfurtransferase	92.3469	1.37	0.0935085	0.225721	6.52899	0.45	#N/A	#N/A	#N/A
cg3300	cg3300	Putative Cu2+ transporting P-type ATPase	603.789	0.82	0.093909	0.226496	9.2379	-0.29	#N/A	#N/A	#N/A
cg2982	folP1	Dihydropteroate synthase	487.914	0.82	0.0942446	0.227113	8.93048	-0.29	#N/A	#N/A	#N/A
cg0579	cg0579	Transcriptional regulatory protein, HTH_3-family	66.1523	0.72	0.0943611	0.227195	6.04772	-0.47	#N/A	#N/A	#N/A
cg0887	cg0887	Potassium ion channel, voltage-gated ion channel (VIC) superfamily	213.773	0.81	0.0945182	0.227195	7.73994	-0.3	#N/A	#N/A	#N/A
cg3059	tnp8a(ISCg8a)	Transposase	184.086	1.24	0.094464	0.227195	7.52424	0.32	#N/A	#N/A	#N/A
cg0343	cg0343	Putative transcriptional regulator, MarR-family	103.725	1.3	0.0948681	0.227773	6.69661	0.37	#N/A	#N/A	#N/A
cg1359	cg1359	Putative membrane protein	309.822	0.81	0.0949188	0.227773	8.2753	-0.3	#N/A	#N/A	#N/A
cg2134	cg2134	Putative membrane protein	456.375	1.22	0.0955493	0.229093	8.83408	0.29	#N/A	#N/A	#N/A
cg0601	rpsC	30S ribosomal protein S3	7510.88	1.25	0.0956909	0.229239	12.8748	0.32	#N/A	#N/A	#N/A
cg3388	cg3388	Putative transcriptional regulator, IclR-family	134.445	0.79	0.0958503	0.229428	7.07087	-0.33	#N/A	#N/A	#N/A
cg1559	cg1559	Zn-dependent hydrolase	412.517	0.84	0.0964335	0.230436	8.68831	-0.25	#N/A	#N/A	#N/A
cg2109	oxyR	Putative transcriptional regulator, Lys-family	642.523	1.17	0.0963774	0.230436	9.3276	0.23	#N/A	#N/A	#N/A
cg1793	cg1793	Conserved hypothetical protein	909.951	0.86	0.0967925	0.230962	9.82964	-0.22	#N/A	#N/A	#N/A
cg2104	galE	UDP-glucose 4-epimerase	657.258	1.21	0.0968158	0.230962	9.36032	0.28	#N/A	#N/A	#N/A
cg2441	cg2441	Permease of the major facilitator superfamily, N-terminal region - putative pseudogene	29.734	1.55	0.0971285	0.231514	4.89404	0.64	#N/A	#N/A	#N/A
cg0432	cg0432	Putative lipopolysaccharide modification acyltransferase	1115.88	1.18	0.0974722	0.232084	10.124	0.24	#N/A	#N/A	#N/A
cg0638	cg0638	Hypothetical protein	25.2177	1.7	0.0976122	0.232084	4.65637	0.76	#N/A	#N/A	#N/A
cg1541	cg1541	conserved hypothetical protein - putative pseudogene	38.6058	0.66	0.0976051	0.232084	5.27075	-0.6	#N/A	#N/A	#N/A
cg0513	cg0513	Putative membrane protein	297.883	0.83	0.0979268	0.23225	8.2186	-0.27	#N/A	#N/A	#N/A
cg0706	cg0706	Conserved putative membrane protein	318.304	0.82	0.0979047	0.23225	8.31426	-0.29	#N/A	#N/A	#N/A
cg1326	cg1326	Hypothetical protein	791.484	1.19	0.0978739	0.23225	9.62842	0.25	#N/A	#N/A	#N/A
cg0644	cg0644	Pyruvate phosphate dikinase, PEP/pyruvate-binding	18.4324	0.55	0.098634	0.233732	4.20417	-0.87	#N/A	#N/A	#N/A
cg1678	cobL	Precorrin-6Y C(5,15)-methyltransferase (decarboxylating)	469.266	1.2	0.0988094	0.233953	8.87426	0.26	#N/A	#N/A	#N/A
cg0543	cg0543	Hypothetical protein	123.595	1.32	0.0990767	0.234103	6.94948	0.4	#N/A	#N/A	#N/A
cg1249	cg1249	ABC-type putative dipeptide/oligopeptide transporter, substrate-binding lipoprotein	328.251	1.2	0.0990952	0.234103	8.35866	0.26	#N/A	#N/A	#N/A
cg1387	fixB	Putative electron transfer flavoprotein, alpha subunit	683.426	1.2	0.0991195	0.234103	9.41664	0.26	#N/A	#N/A	#N/A
cg3401	cg3401	Hypothetical protein	4.08576	0.27	0.0995425	0.234907	2.0306	-1.88	#N/A	#N/A	#N/A
cg2959	cg2959	Putative secreted protein	58.135	1.38	0.0997027	0.23509	5.86133	0.46	#N/A	#N/A	#N/A
cg1405	cg1405	Siderophore-interacting protein	76.6352	0.75	0.099799	0.235122	6.25994	-0.42	#N/A	#N/A	#N/A
cg1651	pctB	ABC-type phosphate/phosphonate transporter, ATPase subunit (TC 3.A.1.9.1)	13.7743	1.89	0.100609	0.236669	3.78391	0.92	#N/A	#N/A	#N/A
cg3016	cg3016	Hypothetical protein	640.542	0.81	0.100622	0.236669	9.32315	-0.3	#N/A	#N/A	#N/A
cg0726	cg0726	Putative secreted lipoprotein	462.305	0.83	0.100791	0.23687	8.8527	-0.27	#N/A	#N/A	#N/A
cg3084	cg3084	Putative flavoprotein involved in K+ transport	28.1245	0.64	0.100894	0.236917	4.81375	-0.65	#N/A	#N/A	#N/A
cg2211	cg2211	Putative membrane protein	3752.15	0.86	0.101125	0.237265	11.8735	-0.21	#N/A	#N/A	#N/A
cg1071	pth1	Putative peptidyl-tRNA hydrolase	179.083	1.24	0.1014	0.237518	7.48449	0.31	#N/A	#N/A	#N/A
cg1175	cg1175	Putative acetyltransferase, GNAT-family	26.4235	1.56	0.101338	0.237518	4.72375	0.64	#N/A	#N/A	#N/A
cg3072	cg3072	Putative secreted or membrane protein	471.782	1.19	0.101626	0.237852	8.88198	0.26	#N/A	#N/A	#N/A
cg0218	cg0218	O-methyl transferase, putative pseudogene (N-terminal fragment)	40.2731	0.68	0.101957	0.23843	5.33174	-0.55	#N/A	#N/A	#N/A
cg0176	cg0176	Putative membrane protein, DUF81-family	105.928	1.3	0.102322	0.239087	6.72695	0.38	#N/A	#N/A	#N/A
cg0279	tyrA	Putative prephenate dehydrogenase	623.193	1.23	0.102831	0.239784	9.28354	0.3	#N/A	#N/A	#N/A
cg2487	cg2487	Conserved hypothetical protein	655.414	0.86	0.102791	0.239784	9.35626	-0.22	#N/A	#N/A	#N/A
cg3317	cg3317	Putative membrane protein	284.041	1.24	0.102873	0.239784	8.14996	0.31	#N/A	#N/A	#N/A
cg3143	cg3143	Conserved putative secreted protein	214.226	1.26	0.102965	0.239803	7.74299	0.34	#N/A	#N/A	#N/A
cg2061	psp3	Putative secreted protein	255.899	1.25	0.103242	0.240251	7.99943	0.32	#N/A	#N/A	#N/A
cg2285	cg2285	Metal-dependent amidase/aminoacylase/carboxypeptidase	355.302	0.83	0.103888	0.241558	8.4729	-0.27	#N/A	#N/A	#N/A
cg1092	cg1092	Putative secreted protein	119.541	1.3	0.104135	0.241824	6.90136	0.37	#N/A	#N/A	#N/A
cg2670	crtI'	Putative phytoene dehydrogenase, putative pseudogen (N-terminal fragment)	35.664	0.68	0.104232	0.241824	5.1564	-0.55	#N/A	#N/A	#N/A
cg2865	purS	Phosphoribosylformylglycinamidine synthase subunit	339.972	0.82	0.104258	0.241824	8.40927	-0.28	#N/A	#N/A	#N/A
cg0288	cg0288	ABC-type transporter, membrane and ATPase subunit	17.4528	0.54	0.10449	0.242164	4.12538	-0.89	#N/A	#N/A	#N/A
cg1376	ssuD1	FMNH2-dependent aliphatic sulfonate monooxygenase	28.9993	0.66	0.104742	0.242456	4.85794	-0.61	#N/A	#N/A	#N/A
cg2155	cg2155	Conserved hypothetical protein	191.746	0.78	0.10486	0.242456	7.58305	-0.35	#N/A	#N/A	#N/A
cg2691	cg2691	Conserved hypothetical protein	137.348	1.33	0.104871	0.242456	7.1017	0.41	#N/A	#N/A	#N/A
cg0245	cg0245	Conserved hypothetical protein	222.509	0.8	0.105045	0.242661	7.79772	-0.32	#N/A	#N/A	#N/A
cg1372	cg1372	Conserved hypothetical protein	205.727	0.81	0.105406	0.243297	7.68459	-0.3	#N/A	#N/A	#N/A
cg1835	aroE3	Shikimate 5-dehydrogenase	412.252	1.21	0.10578	0.243963	8.68738	0.28	#N/A	#N/A	#N/A
cg0522	ccsA	Cytochrome c biogenesis membrane protein, DsbD-family	164.962	1.26	0.106354	0.244888	7.36599	0.33	#N/A	#N/A	#N/A
cg3099	grpE	Chaperone GrpE, heat shock protein	2217.3	1.21	0.106334	0.244888	11.1146	0.27	#N/A	#N/A	#N/A
cg2204	cg2204	ABC-type transporter, ATPase and permease subunit	10.7587	0.51	0.106444	0.244898	3.42744	-0.98	#N/A	#N/A	#N/A
cg1413	rbsB	ABC-type ribose transporter, substrate-binding lipoprotein (TC 3.A.1.2.1)	196.463	1.24	0.107047	0.245539	7.61811	0.31	#N/A	#N/A	#N/A
cg1577	cg1577	Putative secreted hydrolase	742.175	1.2	0.106932	0.245539	9.53562	0.26	#N/A	#N/A	#N/A
cg2312	gip	Hydroxypyruvate isomerase	13.5742	0.55	0.107067	0.245539	3.7628	-0.86	#N/A	#N/A	#N/A
cg3348	cg3348	Putative plasmid maintenance system antidote protein	112.177	0.78	0.107011	0.245539	6.80964	-0.36	#N/A	#N/A	#N/A
cg3301	cg3301	Putative sugar/metabolite permease, MFS-type	227.159	0.81	0.107329	0.245942	7.82756	-0.31	#N/A	#N/A	#N/A
cg0945	cg0945	Putative 23S ribosomal rRNA methyltransferase	116	0.78	0.10762	0.24641	6.85798	-0.36	#N/A	#N/A	#N/A
cg0297	cg0297	Conserved hypothetical protein, DUF149-family	805.04	1.21	0.109158	0.24973	9.65292	0.27	#N/A	#N/A	#N/A
cg1764	sufB	FeS cluster assembly protein, SufB-family	9245.55	0.86	0.109482	0.250069	13.1745	-0.21	#N/A	#N/A	#N/A
cg1844	cg1844	Putative membrane protein membrane protein	695.678	0.82	0.109482	0.250069	9.44227	-0.29	#N/A	#N/A	#N/A
cg1584	argF	Ornithine carbamoyltransferase	456.351	0.79	0.109775	0.250383	8.834	-0.34	#N/A	#N/A	#N/A
cg2189	cysG	Putative uroporphyrinogen III synthase/methyltransferase	308.252	0.84	0.109864	0.250383	8.26796	-0.26	#N/A	#N/A	#N/A
cg2435	cg2435	Putative ss-mRNA endonuclease	343.613	0.81	0.109944	0.250383	8.42464	-0.3	#N/A	#N/A	#N/A
cg3381	cg3381	Putative twin arginine targeting (Tat) Preprotein translocase subunit	34.6658	0.65	0.109972	0.250383	5.11544	-0.63	#N/A	#N/A	#N/A
cg2361	cg2361	Cell division initiation protein - Antigen 84 homolog	5485.56	0.85	0.110351	0.250845	12.4214	-0.23	#N/A	#N/A	#N/A
cg2805	psp4	Putative secreted protein	1128.4	1.16	0.110332	0.250845	10.1401	0.22	#N/A	#N/A	#N/A
cg0774	cg0774	Putative membrane protein	195.226	0.8	0.110785	0.251632	7.609	-0.32	#N/A	#N/A	#N/A
cg1103	cg1103	Putative membrane protein	91.0083	1.3	0.110967	0.251843	6.50793	0.38	#N/A	#N/A	#N/A
cg0490	proC	Pyrroline-5-carboxylate reductase	729.565	0.85	0.111855	0.253565	9.51089	-0.24	#N/A	#N/A	#N/A
cg0691	groEL'	60kDa chaperonin, putative pseudogene (N-terminal fragment)	3884.71	1.18	0.111904	0.253565	11.9236	0.24	#N/A	#N/A	#N/A
cg1252	fdxC	Ferredoxin	2039.75	0.87	0.112127	0.25387	10.9942	-0.21	#N/A	#N/A	#N/A
cg1049	cg1049	Putative enoyl-CoA hydratase/isomerase	252.254	1.22	0.112402	0.254288	7.97873	0.28	#N/A	#N/A	#N/A
cg2194	mtr	Putative NADPH-dependent mycothiol reductase	1300.67	1.15	0.112709	0.254781	10.345	0.2	#N/A	#N/A	#N/A
cg0001	dnaA	Chromosomal replication initiator protein DnaA	733.764	1.23	0.112974	0.255177	9.51917	0.3	#N/A	#N/A	#N/A
cg2197	cg2197	Putative membrane protein	1474.21	0.85	0.113832	0.256911	10.5257	-0.23	#N/A	#N/A	#N/A
cg0350	glxR	Transcriptional regulator, Crp-family	2534.61	1.18	0.114746	0.258626	11.3075	0.24	#N/A	#N/A	#N/A
cg1598	cg1598	Putative sugar phosphatase, HAD-superfamily	371.061	1.18	0.114773	0.258626	8.53551	0.24	#N/A	#N/A	#N/A
cg0842	cg0842	Putative DNA helicase	248.617	1.26	0.115247	0.259488	7.95778	0.33	#N/A	#N/A	#N/A
cg1332	cg1332	Putative secreted hydrolase	3737.35	0.87	0.115394	0.259614	11.8678	-0.2	#N/A	#N/A	#N/A
cg1222	lplA	Lipoate-protein ligase A	127.207	0.79	0.115854	0.260443	6.99104	-0.33	#N/A	#N/A	#N/A
cg0336	ponA	Putative penicillin-binding protein 1B	730.765	1.16	0.11617	0.260947	9.51326	0.21	#N/A	#N/A	#N/A
cg1690	dop	Pup deamidase	487.298	0.84	0.116449	0.261367	8.92866	-0.26	#N/A	#N/A	#N/A
cg0816	purK	Phosphoribosylaminoimidazole carboxylase, ATPase subunit	801.489	1.18	0.117056	0.262523	9.64654	0.24	#N/A	#N/A	#N/A
cg2735	cg2735	Putative membrane protein	327.593	1.2	0.117176	0.262586	8.35576	0.27	#N/A	#N/A	#N/A
cg2951	cg2951	Putative nucleic-acid-binding protein, contains the HHH domain	262.712	1.2	0.117399	0.262878	8.03734	0.26	#N/A	#N/A	#N/A
cg2366	ftsZ	Cell division GTPase	2477.06	0.86	0.117667	0.26327	11.2744	-0.21	#N/A	#N/A	#N/A
cg0885	cg0885	Putative helicase, UvrD/Rep-family	456.075	0.82	0.118078	0.263915	8.83313	-0.28	#N/A	#N/A	#N/A
cg2912	cg2912	ABC-type putative Mn/Zn transporter, ATPase subunit	75.3911	1.32	0.118189	0.263915	6.23632	0.4	#N/A	#N/A	#N/A
cg3174	mmpL1	Putative multidrug efflux protein, resistance-nodulation-cell division (RND) superfamily	1062.82	1.17	0.118233	0.263915	10.0537	0.22	#N/A	#N/A	#N/A
cg1538	coaE	Dephospho-CoA kinase	680.227	0.86	0.118568	0.264071	9.40987	-0.22	#N/A	#N/A	#N/A
cg2394	cmt4	Corynomycolyl transferase	256.557	0.82	0.118648	0.264071	8.00313	-0.29	#N/A	#N/A	#N/A
cg2419	pepB	Leucyl aminopeptidase	1740.55	0.87	0.118472	0.264071	10.7653	-0.2	#N/A	#N/A	#N/A
cg2463	cg2463	Hypothetical protein	45.4637	1.4	0.118674	0.264071	5.50664	0.49	#N/A	#N/A	#N/A
cg0680	cg0680	Conserved hypothetical protein	1895.88	1.19	0.11877	0.264076	10.8887	0.26	#N/A	#N/A	#N/A
cg0819	cg0819	Hypothetical protein	121.073	1.27	0.119048	0.264076	6.91974	0.35	#N/A	#N/A	#N/A
cg3051	cg3051	Putative secreted protein	23.402	0.62	0.118923	0.264076	4.54856	-0.7	#N/A	#N/A	#N/A
cg3284	cgtS9	Two-component system, sensory histidine kinase	38.8248	1.45	0.118999	0.264076	5.27891	0.53	#N/A	#N/A	#N/A
cg0162	cg0162	Putative membrane protein	235.802	1.22	0.119854	0.265659	7.88143	0.29	#N/A	#N/A	#N/A
cg1469	cg1469	Putative secreted protein	9.17352	0.49	0.120481	0.26684	3.19748	-1.04	#N/A	#N/A	#N/A
cg0275	mgtE2	Putative Mg2+/Co2+/Ni2+ transporter, Mg2+ transporter-E (MgtE) family	208.25	0.83	0.121174	0.268019	7.70217	-0.27	#N/A	#N/A	#N/A
cg0693	'groEL	60kDa chaperonin, putative pseudogene (C-terminal fragment)	82.8876	1.4	0.121202	0.268019	6.37308	0.49	#N/A	#N/A	#N/A
cg1496	ung	Putative uracil-DNA glycosylase	144.43	1.24	0.121415	0.268281	7.17423	0.31	#N/A	#N/A	#N/A
cg3210	cg3210	Conserved hypothetical protein	281.754	1.2	0.121596	0.268473	8.13829	0.26	#N/A	#N/A	#N/A
cg2910	cg2910	Putative transcriptional regulator, LacI-family	598.535	1.18	0.121796	0.268708	9.22529	0.24	#N/A	#N/A	#N/A
cg1304	cg1304	Putative secreted protein	318.071	1.22	0.122081	0.269127	8.3132	0.28	#N/A	#N/A	#N/A
cg0159	cg0159	Hypothetical protein	2.1503	0.19	0.12229	0.269171	1.10453	-2.36	#N/A	#N/A	#N/A
cg2595	rplU	50S ribosomal protein L21	6678.46	1.17	0.122258	0.269171	12.7053	0.23	#N/A	#N/A	#N/A
cg2612	cg2612	Conserved hypothetical protein, lysine decarboxylase family	338.548	1.2	0.123211	0.270989	8.40321	0.26	#N/A	#N/A	#N/A
cg0384	rluC1	Pseudouridylate synthase	186.45	1.27	0.123522	0.271462	7.54265	0.34	#N/A	#N/A	#N/A
cg0075	cg0075	Conserved hypothetical protein	94.0345	0.74	0.124076	0.272469	6.55512	-0.44	#N/A	#N/A	#N/A
cg2527	dcp	Peptidyl-dipeptidase	544.331	0.84	0.124234	0.272607	9.08834	-0.26	#N/A	#N/A	#N/A
cg1647	cg1647	ABC-type multidrug transport system, permease subunit	80.8549	1.29	0.125376	0.274688	6.33726	0.37	#N/A	#N/A	#N/A
cg3377	cg3377	Conserved hypothetical protein	24.2644	0.65	0.125329	0.274688	4.60077	-0.62	#N/A	#N/A	#N/A
cg2328	cg2328	Hypothetical protein	203.885	0.81	0.125543	0.274842	7.67161	-0.31	#N/A	#N/A	#N/A
cg2668	'crtI	Putative phytoene dehydrogenase, putative pseudogen (C-terminal fragment)	9.77651	0.47	0.125708	0.274992	3.28932	-1.09	#N/A	#N/A	#N/A
cg1001	mscL	Large-conductance mechanosensitive ion channel, MscL-family	710.26	0.85	0.126169	0.275578	9.4722	-0.24	#N/A	#N/A	#N/A
cg2741	cg2741	Hypothetical protein	35.3079	1.49	0.126111	0.275578	5.14192	0.57	#N/A	#N/A	#N/A
cg0983	purN	Phosphoribosylglycinamide formyltransferase	605.213	1.17	0.126319	0.275693	9.2413	0.22	#N/A	#N/A	#N/A
cg2085	cg2085	Conserved hypothetical protein	837.282	0.86	0.126542	0.275967	9.70957	-0.22	#N/A	#N/A	#N/A
cg2103	dtxR	Transcriptional regulator, DtxR-family	1108.92	1.17	0.127222	0.27724	10.1149	0.22	#N/A	#N/A	#N/A
cg0630	rplR	50S ribosomal protein L18	7016.75	1.14	0.127327	0.277256	12.7766	0.19	#N/A	#N/A	#N/A
cg1167	cg1167	Putative acetyltransferase, GNAT-family	72.0173	0.76	0.127517	0.277456	6.17027	-0.39	#N/A	#N/A	#N/A
cg2250	cg2250	Putative secreted protein	149.375	0.77	0.127623	0.277476	7.2228	-0.39	#N/A	#N/A	#N/A
cg0657	truA	tRNA pseudouridine synthase A	249.819	1.2	0.128396	0.278517	7.96474	0.26	#N/A	#N/A	#N/A
cg0921	cg0921	Siderophore-interacting protein	34.9723	0.68	0.128214	0.278517	5.12814	-0.55	#N/A	#N/A	#N/A
cg2074	cg2074	Hypothetical protein	13.2867	0.55	0.128318	0.278517	3.73191	-0.86	#N/A	#N/A	#N/A
cg3146	'bglY'	6-Phospho-beta-glucosidase, putative pseudogene (C-terminal fragment)	31.7413	1.45	0.128674	0.278909	4.98829	0.54	#N/A	#N/A	#N/A
cg3324	cg3324	Putative secreted protein	664.404	0.85	0.129054	0.279518	9.37592	-0.23	#N/A	#N/A	#N/A
cg1436	ilvN	Acetohydroxy acid synthase (AHAS), small subunit	1740.86	0.85	0.129232	0.279692	10.7656	-0.23	#N/A	#N/A	#N/A
cg3185	cg3185	Conserved hypothetical protein	10.307	0.5	0.129547	0.280159	3.36555	-1.01	#N/A	#N/A	#N/A
cg1791	gap	Glyceraldehyde-3-phosphate dehydrogenase (GAPDH)	19132.7	0.88	0.130038	0.280581	14.2238	-0.18	#N/A	#N/A	#N/A
cg2985	hpt	Hypoxanthine phosphoribosyltransferase	925.858	0.85	0.129962	0.280581	9.85465	-0.24	#N/A	#N/A	#N/A
cg3405	cg3405	NADPH:quinone reductase Zn-dependent oxidoreductase	91.0386	1.28	0.129974	0.280581	6.50841	0.36	#N/A	#N/A	#N/A
cg1813	carB	Carbamoyl-phosphate synthase, large chain	1317.02	0.81	0.130216	0.280753	10.3631	-0.3	#N/A	#N/A	#N/A
cg2095	cg2095	Putative membrane protein, yrkO-like	254.04	1.24	0.130941	0.281891	7.98891	0.31	#N/A	#N/A	#N/A
cg2531	idi	Isopentenyl-diphosphate delta-isomerase	387.845	0.85	0.130942	0.281891	8.59933	-0.24	#N/A	#N/A	#N/A
cg2502	fur	Putative transcriptional regulator, FUR-family	933.959	1.19	0.131152	0.282131	9.86722	0.25	#N/A	#N/A	#N/A
cg3250	cg3250	Putative membrane protein	25.0896	0.64	0.131581	0.282839	4.64902	-0.65	#N/A	#N/A	#N/A
cg0286	cg0286	Conserved putative membrane protein	240.385	0.81	0.131755	0.282991	7.9092	-0.3	#N/A	#N/A	#N/A
cg1826	pepQ	Putative Xaa-Pro aminopeptidase	2732.63	0.88	0.13185	0.282991	11.4161	-0.19	#N/A	#N/A	#N/A
cg1287	cg1287	Conserved hypothetical protein	128.465	1.27	0.132066	0.28324	7.00523	0.34	#N/A	#N/A	#N/A
cg0300	cg0300	Putative UDP-N-acetylmuramyl tripeptide synthase, involved in murein formation	454.504	0.85	0.132555	0.284075	8.82815	-0.23	#N/A	#N/A	#N/A
cg0904	cg0904	Hypothetical protein	26.4923	0.65	0.132828	0.284447	4.7275	-0.63	#N/A	#N/A	#N/A
cg2417	cg2417	Putative short-chain type oxidoreductase	384.068	0.83	0.133282	0.284911	8.58522	-0.27	#N/A	#N/A	#N/A
cg2431	cg2431	Conserved hypothetical protein, contains double-stranded beta-helix domain	100.35	1.34	0.133324	0.284911	6.6489	0.42	#N/A	#N/A	#N/A
cg2969	cg2969	Hypothetical protein, similar to acyl-CoA synthetases (AMP-forming)/AMP-acid ligases	675.525	0.86	0.133346	0.284911	9.39987	-0.22	#N/A	#N/A	#N/A
cg2605	cg2605	Putative acetyltransferase	153.196	1.25	0.133863	0.285732	7.25923	0.32	#N/A	#N/A	#N/A
cg2863	purQ	Phosphoribosylformylglycinamidine synthase subunit	832.652	0.85	0.133931	0.285732	9.70157	-0.24	#N/A	#N/A	#N/A
cg0277	dccT	Secondary Na+:succinate/malate/fumarate symporter, divalent anion:Na+ symporter (DASS) family	465.589	1.21	0.134265	0.28623	8.86291	0.27	#N/A	#N/A	#N/A
cg1697	aspA	Aspartate ammonia-lyase	2475.34	0.86	0.13442	0.286235	11.2734	-0.22	#N/A	#N/A	#N/A
cg2700	phoB	Alkaline phosphatase	7.66973	2.11	0.134468	0.286235	2.93918	1.08	#N/A	#N/A	#N/A
cg0990	rpmG	50S ribosomal protein L33	13208.4	1.14	0.134688	0.286488	13.6892	0.19	#N/A	#N/A	#N/A
cg3201	serS	Serine--tRNA ligase	750.877	1.17	0.134828	0.286573	9.55243	0.23	#N/A	#N/A	#N/A
cg1878	pgsA1	Putative CDP-diacylglycerol--glycerol-3-phosphate 3-phosphatidyltransferase	314.619	1.21	0.135001	0.286727	8.29746	0.27	#N/A	#N/A	#N/A
cg1548	cg1548	Conserved hypothetical protein	236.428	0.82	0.135345	0.287242	7.88526	-0.28	#N/A	#N/A	#N/A
cg0580	cg0580	Conserved hypothetical protein	448.755	1.17	0.136412	0.289291	8.80978	0.23	#N/A	#N/A	#N/A
cg2110	cg2110	Putative membrane protein	364.875	1.18	0.136683	0.28965	8.51126	0.24	#N/A	#N/A	#N/A
cg0282	cg0282	CsbD family protein probably involved in stress response	1780.74	1.16	0.137787	0.291772	10.7983	0.21	#N/A	#N/A	#N/A
cg2346	rluD	Pseudouridylate synthase	454.25	1.17	0.138606	0.293288	8.82734	0.23	#N/A	#N/A	#N/A
cg0007	gyrB	DNA gyrase subunit B	3821.93	1.13	0.139145	0.293927	11.9001	0.18	#N/A	#N/A	#N/A
cg0712	cg0712	Putative secreted protein	294.485	1.21	0.139218	0.293927	8.20205	0.27	#N/A	#N/A	#N/A
cg0894	cg0894	Conserved hypothetical protein, possibly secreted	418.964	1.17	0.139206	0.293927	8.71068	0.23	#N/A	#N/A	#N/A
cg1366	atpA	ATP synthase F1, alpha chain	10114.1	0.86	0.139472	0.294245	13.3041	-0.22	#N/A	#N/A	#N/A
cg1419	cg1419	Putative secondary Na+/bile acid symporter, bile acid:Na+ symporter (BASS) family	53.1542	1.37	0.13959	0.294276	5.73211	0.45	#N/A	#N/A	#N/A
cg0253	cg0253	Putative 2Fe-2S ferredoxin	17.8634	1.71	0.140175	0.295072	4.15893	0.77	#N/A	#N/A	#N/A
cg2715	cg2715	Conserved hypothetical protein	144.484	1.23	0.140087	0.295072	7.17477	0.29	#N/A	#N/A	#N/A
cg0005	recF	DNA replication and repair protein RecF	236.289	1.2	0.141082	0.296453	7.88441	0.26	#N/A	#N/A	#N/A
cg0168	cg0168	Putative secondary chloramphenicol transporter, drug/metabolite transporter (DMT) superfamily	28.61	0.65	0.141059	0.296453	4.83845	-0.62	#N/A	#N/A	#N/A
cg0881	rhlE	Putative ATP-dependent RNA helicase	542.649	1.18	0.141143	0.296453	9.08387	0.24	#N/A	#N/A	#N/A
cg0311	cg0311	Putative secreted protein	13.161	1.73	0.142297	0.298215	3.7182	0.79	#N/A	#N/A	#N/A
cg0888	cg0888	NTP pyrophosphohydrolase	217.923	0.81	0.142106	0.298215	7.76767	-0.31	#N/A	#N/A	#N/A
cg2408	cg2408	Conserved putative membrane protein	1416.81	0.86	0.142202	0.298215	10.4684	-0.21	#N/A	#N/A	#N/A
cg1367	atpG	ATP synthase F1, gamma chain	5110.46	0.85	0.142622	0.298676	12.3192	-0.24	#N/A	#N/A	#N/A
cg1789	tpi	Triosephosphate isomerase	1595.69	0.86	0.144484	0.302267	10.64	-0.21	#N/A	#N/A	#N/A
cg3190	cg3190	Membrane-associated decaprenylphosphoryl-5-phosphoribose phosphatase	410.819	0.82	0.144549	0.302267	8.68236	-0.28	#N/A	#N/A	#N/A
cg1256	dapD	2,3,4,5-Tetrahydropyridine-2,6-dicarboxylate N-succinyltransferase	175.032	0.82	0.145109	0.302993	7.45148	-0.28	#N/A	#N/A	#N/A
cg2593	cg2593	Putative secreted or membrane protein	320.913	0.84	0.145101	0.302993	8.32604	-0.24	#N/A	#N/A	#N/A
cg0463	cg0463	Conserved hypothetical protein	192.841	1.25	0.145739	0.304085	7.59127	0.33	#N/A	#N/A	#N/A
cg2221	tsf	Translation elongation factor, EF-Ts	4118.02	0.87	0.145995	0.304398	12.0077	-0.2	#N/A	#N/A	#N/A
cg1082	cg1082	Putative membrane protein	76.8791	0.77	0.146605	0.305445	6.26452	-0.38	#N/A	#N/A	#N/A
cg0199	iolA	Methylmalonate-semialdehyde dehydrogenase	49.8238	0.73	0.147243	0.306549	5.63876	-0.45	#N/A	#N/A	#N/A
cg1149	cg1149	Hypothetical protein	20.1852	0.63	0.148037	0.307978	4.33523	-0.66	#N/A	#N/A	#N/A
cg2906	cg2906	Conserved hypothetical protein	1778.59	1.16	0.148428	0.308566	10.7965	0.21	#N/A	#N/A	#N/A
cg2794	cg2794	Conserved hypothetical protein	1205.94	1.23	0.148663	0.308828	10.2359	0.29	#N/A	#N/A	#N/A
cg1545	uriT	Putative multidrug efflux permease, MFS-type	105.065	0.8	0.149231	0.309781	6.71513	-0.32	#N/A	#N/A	#N/A
cg0796	prpD1	Putative (2-methyl) citrate dehydratase	81.7665	0.77	0.149472	0.309831	6.35344	-0.38	#N/A	#N/A	#N/A
cg1692	pimT	Putative SAM-dependent methyltransferase, involved in tRNA-Met maturation	834.275	0.86	0.149409	0.309831	9.70438	-0.21	#N/A	#N/A	#N/A
cg0090	citB	Two-component system, transcriptional response regulator involved in regulation of citrate utilization	132.612	0.8	0.151205	0.312967	7.05107	-0.33	#N/A	#N/A	#N/A
cg0707	cgtS7	Two-component system, sensory histidine kinase	71.437	1.3	0.151197	0.312967	6.1586	0.38	#N/A	#N/A	#N/A
cg1768	cg1768	ABC-type putative multidrug transporter, permease subunit	72.3201	1.3	0.151437	0.313219	6.17633	0.38	#N/A	#N/A	#N/A
cg3104	cg3104	Conserved hypothetical protein	386.92	0.84	0.152248	0.314668	8.59589	-0.26	#N/A	#N/A	#N/A
cg0338	cg0338	Conserved hypothetical protein	211.43	0.83	0.152663	0.314992	7.72404	-0.26	#N/A	#N/A	#N/A
cg1184	tnp10c(ISCg10a)	Transposase, putative pseudogene	11.011	1.82	0.152524	0.314992	3.46088	0.87	#N/A	#N/A	#N/A
cg1604	cg1604	Secreted protein, putative channel protein similar to Rv1698	553.101	0.86	0.152833	0.314992	9.1114	-0.22	#N/A	#N/A	#N/A
cg2348	cg2348	Putative secreted protein	203.006	1.21	0.152848	0.314992	7.66538	0.27	#N/A	#N/A	#N/A
cg1229	cg1229	ABC-type putative cobalt transporter, permease subunit	1833.76	0.84	0.154057	0.317256	10.8406	-0.26	#N/A	#N/A	#N/A
cg3342	cg3342	Putative secreted protein	385.748	1.19	0.154384	0.317697	8.59151	0.25	#N/A	#N/A	#N/A
cg1681	pepE	Proline dipeptidase	463.286	0.87	0.154658	0.317802	8.85576	-0.21	#N/A	#N/A	#N/A
cg3253	mcbR	Global transcriptional repressor of sulfur metabolism, TetR-family	283.812	0.82	0.154589	0.317802	8.14879	-0.29	#N/A	#N/A	#N/A
cg1201	cg1201	Hypothetical protein	9.92009	1.87	0.154848	0.317964	3.31035	0.9	#N/A	#N/A	#N/A
cg1744	pacL	Putative cation transporting P-type ATPase	289.665	0.82	0.155213	0.318483	8.17824	-0.29	#N/A	#N/A	#N/A
cg1195	cg1195	Putative permease, sulfate permease (SulP) family	302.983	0.85	0.155356	0.318546	8.24309	-0.23	#N/A	#N/A	#N/A
cg2619	cg2619	Putative secondary malonate transporter, auxin efflux carrier (AEC) family	178.134	1.22	0.155558	0.318731	7.47682	0.28	#N/A	#N/A	#N/A
cg3316	cg3316	Putative universal stress protein or related nucleotide-binding protein	1270.13	0.87	0.155795	0.318987	10.3108	-0.2	#N/A	#N/A	#N/A
cg1850	cg1850	Putative FMN reductase	11.3407	0.55	0.156387	0.319969	3.50344	-0.85	#N/A	#N/A	#N/A
cg1120	ripA	Putative transcriptional regulator, AraC-family	92.2866	0.78	0.157183	0.321367	6.52805	-0.36	#N/A	#N/A	#N/A
cg0236	cg0236	Putative membrane protein	501.686	0.86	0.157324	0.321425	8.97064	-0.21	#N/A	#N/A	#N/A
cg1704	cg1704	Putative transcriptional regulator, ArsR-family	97.4654	1.25	0.157744	0.322051	6.60682	0.32	#N/A	#N/A	#N/A
cg2883	cg2883	SAM-dependent methyltransferase	58.8844	0.74	0.158003	0.322348	5.87981	-0.44	#N/A	#N/A	#N/A
cg1385	cg1385	Putative SAM-dependent methyltransferase	180.306	1.2	0.158295	0.322712	7.4943	0.27	#N/A	#N/A	#N/A
cg0299	cobQ	Cobyric acid synthase	232.28	0.82	0.158905	0.323095	7.85972	-0.29	#N/A	#N/A	#N/A
cg1600	cg1600	Conserved hypothetical protein	197.273	1.2	0.15898	0.323095	7.62405	0.26	#N/A	#N/A	#N/A
cg2167	rpsO	30S ribosomal protein S15	6773.56	1.12	0.15905	0.323095	12.7257	0.17	#N/A	#N/A	#N/A
cg2377	mraW	S-adenosylmethionine-dependent methyltransferase involved in cell envelope biogenesis	809.055	0.87	0.158931	0.323095	9.66009	-0.2	#N/A	#N/A	#N/A
cg2716	hyi	Hydroxypyruvate isomerase	72.4739	0.76	0.158724	0.323095	6.17939	-0.4	#N/A	#N/A	#N/A
cg1054	mmpL2	Putative multidrug efflux protein, resistance-nodulation-cell division (RND) superfamily	115.202	0.78	0.159948	0.323789	6.84802	-0.36	#N/A	#N/A	#N/A
cg1181	cg1181	Glycosyltransferase, probably involved in cell wall biogenesis	292.247	0.84	0.159825	0.323789	8.19104	-0.25	#N/A	#N/A	#N/A
cg1687	cg1687	Putative transcriptional regulatory protein	262.458	0.83	0.160074	0.323789	8.03595	-0.26	#N/A	#N/A	#N/A
cg1792	cg1792	Putative transcriptional regulator, WhiB-family	644.996	0.87	0.15958	0.323789	9.33315	-0.2	#N/A	#N/A	#N/A
cg3024	mrpA	Putative secondary Na+/H+ antiporter, monovalent cation:proton antiporter-3 (CPA3) family	661.423	1.17	0.159931	0.323789	9.36943	0.22	#N/A	#N/A	#N/A
cg3382	cg3382	Putative dipeptide/tripeptide:H+ transporter, proton-dependent oligopeptide transporter (POT) family	226.325	0.84	0.160074	0.323789	7.82225	-0.25	#N/A	#N/A	#N/A
cg0062	ppp	Protein phosphatase	801.805	0.87	0.160366	0.324149	9.64711	-0.21	#N/A	#N/A	#N/A
cg0783	cg0783	Conserved hypothetical protein	905.067	0.86	0.160851	0.324899	9.82188	-0.22	#N/A	#N/A	#N/A
cg2909	otsB	Trehalose phosphatase	770.9	0.86	0.161228	0.325429	9.5904	-0.21	#N/A	#N/A	#N/A
cg1432	ilvD	Dihydroxy-acid dehydratase	2175.04	1.13	0.162395	0.327547	11.0868	0.17	#N/A	#N/A	#N/A
[truncated: 1,434 more rows]
